# Supplementary material for: 3-Cyano-N-(2-hy­droxy­benz­yl)anilinium nitrate
Source: Acta Crystallogr Sect E Struct Rep Online. 2011 Jan 8;67(Pt 2):o287. doi: 10.1107/S1600536810054231 (PMC3051545; doi:10.1107/S1600536810054231)
Supplement: Supplementary file 2 [file e-67-0o287-Isup2.hkl]

# 
# h,k,l, Fc-squared, Fo-squared, sigma(Fo-squared) and status flag 
# 
data_I
_shelx_title ' I         P 21/c       R = 0.07' 
_shelx_refln_list_code          4 
_shelx_F_calc_maximum      140.79 
_exptl_crystal_F_000       600.00 
_reflns_d_resolution_high  0.8101 
 
loop_ 
 _symmetry_equiv_pos_as_xyz 
 'x, y, z' 
 '-x, y+1/2, -z+1/2' 
 '-x, -y, -z' 
 'x, -y-1/2, z-1/2' 
 
_cell_length_a    12.0600 
_cell_length_b    13.6320 
_cell_length_c     8.8679 
_cell_angle_alpha  90.000 
_cell_angle_beta   93.710 
_cell_angle_gamma  90.000 
 
_shelx_F_squared_multiplier     1.000 
 
loop_ 
 _refln_index_h 
 _refln_index_k 
 _refln_index_l 
 _refln_F_squared_calc 
 _refln_F_squared_meas 
 _refln_F_squared_sigma 
 _refln_observed_status 
   2   0   0      720.35      566.16     17.82 o 
   3   0   0     7180.21     8483.88    106.66 o 
   4   0   0     2050.58     1564.65     26.83 o 
   5   0   0     4228.61     4052.13     79.29 o 
   6   0   0     3061.59     2802.57     94.52 o 
   7   0   0     1740.79     1638.10     38.16 o 
   8   0   0       53.84       78.99      4.02 o 
   9   0   0      179.12      170.32     10.27 o 
  10   0   0        5.53        2.87      1.51 o 
  11   0   0      226.90      207.39     14.80 o 
  12   0   0        5.79        8.89      4.44 o 
  13   0   0       41.88       40.36     10.94 o 
  14   0   0       13.14       20.61      7.39 o 
   2   1   0      934.75      793.83     11.90 o 
   3   1   0     6998.55     6909.49    158.41 o 
   4   1   0        0.01        1.77      0.82 o 
   5   1   0       84.04      104.74      2.19 o 
   6   1   0      647.31      657.53     14.01 o 
   7   1   0       81.14       82.73      3.59 o 
   8   1   0        0.02        3.70      3.18 o 
   9   1   0       10.15       11.42      1.73 o 
  10   1   0       35.97       29.91      2.92 o 
  11   1   0       23.63       33.80      3.19 o 
  12   1   0       34.87       30.16      4.89 o 
  13   1   0        1.93        2.74      3.01 o 
  14   1   0        7.40       13.50      4.61 o 
   0   2   0     2968.40     2618.19     75.75 o 
   1   2   0       37.58       46.44      1.02 o 
   2   2   0     4449.03     4121.48     56.09 o 
   3   2   0     1571.56     1359.41     12.82 o 
   4   2   0        0.55        0.14      0.81 o 
   5   2   0      158.02      155.50      3.45 o 
   6   2   0     2115.69     2367.98     67.88 o 
   7   2   0        5.43        8.26      1.12 o 
   8   2   0       63.70       62.78      3.61 o 
   9   2   0        2.11        6.34      2.22 o 
  10   2   0        0.03        1.51      1.79 o 
  11   2   0      285.37      273.97     10.62 o 
  12   2   0       81.82       88.86      7.54 o 
  13   2   0        9.02       11.64      4.00 o 
  14   2   0        0.11        1.97      3.17 o 
   1   3   0     1638.14     1532.83     17.77 o 
   2   3   0      451.92      382.59      5.30 o 
   3   3   0     1290.35     1360.73     23.03 o 
   4   3   0     1519.27     1596.69     23.95 o 
   5   3   0      285.36      287.41     10.40 o 
   6   3   0       71.08       52.34      4.09 o 
   7   3   0       14.00       15.33      0.86 o 
   8   3   0       18.74       18.23      2.55 o 
   9   3   0        4.34        6.27      1.94 o 
  10   3   0       93.08      111.19      5.85 o 
  11   3   0       26.25       28.76      3.47 o 
  12   3   0       81.95       70.20      4.98 o 
  13   3   0        0.37        3.89      3.15 o 
  14   3   0        0.21        2.15      2.88 o 
   0   4   0      295.35      233.68      6.72 o 
   1   4   0      951.08      955.47     13.34 o 
   2   4   0     1436.95     1359.68     20.14 o 
   3   4   0     2328.13     2332.82     36.29 o 
   4   4   0      703.33      730.75     10.51 o 
   5   4   0     1515.74     1588.73     22.47 o 
   6   4   0       81.49      107.55      2.56 o 
   7   4   0        6.11        6.32      2.20 o 
   8   4   0      118.94      130.63      5.14 o 
   9   4   0        3.73        2.89      2.43 o 
  10   4   0        0.08        4.27      2.27 o 
  11   4   0       37.45       40.81      3.86 o 
  12   4   0       40.64       37.97      4.04 o 
  13   4   0        0.01        1.24      2.47 o 
  14   4   0       20.11       36.70      8.12 o 
   1   5   0      101.22      131.79      2.69 o 
   2   5   0      110.59      144.27      4.43 o 
   3   5   0       59.69       74.36      1.99 o 
   4   5   0        7.28       10.88      1.19 o 
   5   5   0      102.54       97.34      2.44 o 
   6   5   0      249.06      246.81      4.91 o 
   7   5   0       30.97       32.66      2.44 o 
   8   5   0        8.41       10.92      2.70 o 
   9   5   0        0.11        3.15      2.55 o 
  10   5   0       41.65       34.26      3.45 o 
  11   5   0       25.17       26.37      3.60 o 
  12   5   0       19.37       24.61      3.62 o 
  13   5   0        8.77       12.66      7.99 o 
  14   5   0        0.07       -0.67      3.52 o 
   0   6   0      793.82      932.32     27.94 o 
   1   6   0      335.52      334.81      6.18 o 
   2   6   0       75.98       70.06      2.52 o 
   3   6   0      444.15      439.85     10.20 o 
   4   6   0     1061.47     1018.30     17.08 o 
   5   6   0      212.71      192.72      4.90 o 
   6   6   0      252.60      273.15      7.04 o 
   7   6   0      333.01      301.44      8.96 o 
   8   6   0       12.71       11.90      2.61 o 
   9   6   0       39.84       42.22      3.58 o 
  10   6   0      250.55      213.26     18.54 o 
  11   6   0      238.05      200.09     11.04 o 
  12   6   0        0.97        2.56      2.82 o 
  13   6   0        2.35        2.11      3.61 o 
   1   7   0       92.32      135.55      3.51 o 
   2   7   0      129.38      162.53      4.04 o 
   3   7   0      141.20      130.18      5.76 o 
   4   7   0      166.42      144.43      6.60 o 
   5   7   0       51.26       48.45      1.97 o 
   6   7   0      175.09      155.83      6.35 o 
   7   7   0       17.29       15.67      2.20 o 
   8   7   0       95.71      102.76      5.20 o 
   9   7   0      157.32      145.33      6.94 o 
  10   7   0      121.06      122.96      6.50 o 
  11   7   0       16.73       20.30      4.47 o 
  12   7   0        4.74        3.94      3.15 o 
  13   7   0        8.17       10.51      4.64 o 
   0   8   0     1937.25     2163.71     73.95 o 
   1   8   0        3.61        0.61      0.89 o 
   2   8   0      123.63      102.34      3.18 o 
   3   8   0      140.96      140.42      3.81 o 
   4   8   0       18.16       23.92      2.06 o 
   5   8   0        0.67        4.15      1.04 o 
   6   8   0       73.23       60.28      2.46 o 
   7   8   0        9.70        7.49      3.68 o 
   8   8   0       92.47       89.80      5.57 o 
   9   8   0       31.94       44.45      4.83 o 
  10   8   0        8.87       11.63      3.79 o 
  11   8   0       21.90       19.74      4.39 o 
  12   8   0        1.03       -3.27      3.27 o 
  13   8   0        9.85       11.70      5.23 o 
   1   9   0      491.51      515.80     11.56 o 
   2   9   0        3.80        2.14      1.11 o 
   3   9   0       34.23       44.58      2.19 o 
   4   9   0       32.13       42.76      3.84 o 
   5   9   0        0.57        3.61      1.13 o 
   6   9   0       11.95       11.48      1.89 o 
   7   9   0       33.96       37.18      4.46 o 
   8   9   0        1.40        3.80      3.37 o 
   9   9   0        0.30        1.51      2.53 o 
  10   9   0        0.50        4.47      2.83 o 
  11   9   0        5.88       22.31      4.80 o 
  12   9   0        2.44        2.66      3.17 o 
   0  10   0      204.96      204.26     11.59 o 
   1  10   0      502.33      528.99     13.13 o 
   2  10   0       22.33       21.84      1.94 o 
   3  10   0       36.92       34.67      2.18 o 
   4  10   0        8.73       12.41      1.72 o 
   5  10   0       99.38      106.87      5.37 o 
   6  10   0       19.36       28.92      3.65 o 
   7  10   0      209.29      202.24     11.02 o 
   8  10   0      108.16      111.10      8.37 o 
   9  10   0        3.42        2.08      2.75 o 
  10  10   0        0.71        0.77      2.58 o 
  11  10   0        1.21       -0.12      2.86 o 
   1  11   0        5.52        7.84      1.76 o 
   2  11   0        0.14        2.54      1.51 o 
   3  11   0        0.12        0.65      1.19 o 
   4  11   0        3.02        3.14      1.83 o 
   5  11   0      173.94      193.25      8.75 o 
   6  11   0        4.21        5.64      2.22 o 
   7  11   0        0.22        0.67      2.40 o 
   8  11   0       13.17       14.65      4.79 o 
   9  11   0        0.15       -2.90      3.27 o 
  10  11   0        0.14        0.45      2.82 o 
  11  11   0        0.00       -0.40      3.13 o 
   0  12   0      187.53      196.99     14.68 o 
   1  12   0        8.48       12.04      2.03 o 
   2  12   0       20.94       22.81      2.57 o 
   3  12   0      245.35      237.99      9.84 o 
   4  12   0        4.83        8.72      2.85 o 
   5  12   0      412.70      397.89     15.72 o 
   6  12   0       12.20       17.39      3.20 o 
   7  12   0       43.17       53.65      5.68 o 
   8  12   0       31.94       34.61      6.11 o 
   9  12   0        1.07        0.51      3.60 o 
  10  12   0        0.08        3.02      3.53 o 
   1  13   0        1.53       -0.02      1.35 o 
   2  13   0      187.77      181.99      8.84 o 
   3  13   0       15.99       13.59      2.45 o 
   4  13   0        5.51        8.49      3.54 o 
   5  13   0        5.66        7.61      2.85 o 
   6  13   0      108.48      110.50      8.46 o 
   7  13   0       12.73       15.56      4.94 o 
   8  13   0        1.50        3.19      3.21 o 
   9  13   0        0.03        7.33      4.08 o 
   0  14   0       84.56       91.41     10.27 o 
   1  14   0        0.64        1.92      1.92 o 
   2  14   0        1.04        1.75      2.25 o 
   3  14   0        0.72        1.41      2.28 o 
   4  14   0        9.02       13.00      3.21 o 
   5  14   0       21.98       22.04      3.75 o 
   6  14   0       21.05       23.10      8.95 o 
   7  14   0       20.92       17.88      5.12 o 
   8  14   0       14.51       13.89      4.96 o 
   1  15   0        3.32        3.58      3.07 o 
   2  15   0        0.86        0.54      2.44 o 
   3  15   0        0.13        3.83      3.84 o 
   4  15   0        0.24        2.54      2.37 o 
   5  15   0        5.13       10.75      4.02 o 
   6  15   0        1.97       -1.35      2.86 o 
   0  16   0       39.38       38.03      7.85 o 
   1  16   0        1.85        0.17      2.71 o 
   2  16   0       26.26       22.00      4.37 o 
   3  16   0       10.18       17.77      5.52 o 
   4  16   0        1.25       -0.13      2.56 o 
 -14   1   1        9.09        9.00      3.71 o 
 -13   1   1        1.75        0.82      2.45 o 
 -12   1   1        4.32        6.46      2.95 o 
 -11   1   1      147.53      148.74      7.07 o 
 -10   1   1      732.52      621.40     14.51 o 
  -9   1   1      367.54      343.41      8.40 o 
  -8   1   1       73.92       64.41      2.63 o 
  -7   1   1       75.85       65.00      2.47 o 
  -6   1   1      110.02      124.46      3.20 o 
  -5   1   1       24.08       34.88      2.79 o 
  -4   1   1      771.64      859.22     12.88 o 
  -3   1   1       11.24       21.14      1.21 o 
  -2   1   1     1495.30     1422.83     13.40 o 
  -1   1   1     3684.87     3771.13     24.30 o 
   1   1   1        9.12        9.82      0.54 o 
   2   1   1     7134.06     6742.95    118.27 o 
   3   1   1        0.81       55.56      4.76 o 
   4   1   1      533.13      760.11     20.39 o 
   5   1   1       26.97       26.61      1.85 o 
   6   1   1       13.78       10.95      0.97 o 
   7   1   1        0.78        5.18      1.18 o 
   8   1   1       41.55       38.67      3.72 o 
   9   1   1       18.44       18.85      2.17 o 
  10   1   1      513.26      518.94     14.92 o 
  11   1   1       16.28       32.80      4.36 o 
  12   1   1       27.22       29.35      4.52 o 
  13   1   1        2.56        8.93      5.29 o 
  14   1   1       24.40       26.02      5.46 o 
 -14   2   1        7.47        3.46      3.40 o 
 -13   2   1        0.86       -0.80      2.61 o 
 -12   2   1        5.54        5.52      2.21 o 
 -11   2   1       28.54       28.56      3.52 o 
 -10   2   1       78.08       70.83      3.60 o 
  -9   2   1        2.88        6.44      1.52 o 
  -8   2   1       25.41       27.55      1.76 o 
  -7   2   1        2.22       10.44      2.38 o 
  -6   2   1       40.60       56.27      2.24 o 
  -5   2   1      113.94      106.78      2.89 o 
  -4   2   1       18.00       12.50      1.00 o 
  -3   2   1     1015.04      949.34     11.13 o 
  -2   2   1     2575.32     2781.87     22.65 o 
  -1   2   1     5737.64     5468.92     38.63 o 
   0   2   1     2590.12     1875.27     32.64 o 
   1   2   1       19.82       34.57      1.03 o 
   2   2   1     4785.79     5770.34     50.38 o 
   3   2   1     1782.04     1743.37     25.44 o 
   4   2   1        8.28       10.57      1.08 o 
   5   2   1      949.59     1093.52     19.73 o 
   6   2   1        0.01        4.09      1.24 o 
   7   2   1        0.00        0.43      1.14 o 
   8   2   1       19.85       37.19      9.55 o 
   9   2   1       24.79       23.10      2.39 o 
  10   2   1       35.28       37.94      3.34 o 
  11   2   1      339.27      343.47     21.36 o 
  12   2   1        0.36        0.77      2.29 o 
  13   2   1        3.73        4.80      3.19 o 
  14   2   1        6.84        8.68      5.34 o 
 -14   3   1        8.68       16.01      5.42 o 
 -13   3   1        0.21        0.52      2.21 o 
 -12   3   1        7.76        3.40      2.27 o 
 -11   3   1        1.52        3.02      2.65 o 
 -10   3   1        5.99        5.27      2.13 o 
  -9   3   1      203.03      194.93      6.67 o 
  -8   3   1       13.99       10.62      1.65 o 
  -7   3   1      215.78      249.05      5.98 o 
  -6   3   1       52.60       58.19      2.09 o 
  -5   3   1     1480.78     1635.88     26.04 o 
  -4   3   1        4.10        2.18      0.83 o 
  -3   3   1     4300.41     4502.07     51.79 o 
  -2   3   1        9.71       10.89      1.17 o 
  -1   3   1      107.45      135.10      3.17 o 
   0   3   1       40.72       78.02      1.88 o 
   1   3   1    11850.26    11687.33    154.45 o 
   2   3   1     2334.24     2344.97     54.85 o 
   3   3   1      232.49      251.37      2.75 o 
   4   3   1        3.67        2.29      0.98 o 
   5   3   1      387.37      470.67      9.88 o 
   6   3   1     1006.81      898.39     18.80 o 
   7   3   1      195.05      156.57      5.46 o 
   8   3   1      121.10      108.11      4.59 o 
   9   3   1       32.97       31.41      3.06 o 
  10   3   1       76.58       91.47      5.25 o 
  11   3   1       13.51       18.39      3.21 o 
  12   3   1       51.30       62.71      6.13 o 
  13   3   1        6.71        9.36      3.58 o 
  14   3   1       10.69       19.73      4.64 o 
 -14   4   1       11.53        3.78      4.22 o 
 -13   4   1        0.62        0.98      2.20 o 
 -12   4   1       41.70       39.73      4.31 o 
 -11   4   1      204.95      188.34      9.62 o 
 -10   4   1       26.03       35.70      4.32 o 
  -9   4   1        4.47        7.71      2.42 o 
  -8   4   1      216.03      203.46      6.12 o 
  -7   4   1        1.94        0.12      0.78 o 
  -6   4   1        7.01        7.19      0.97 o 
  -5   4   1      274.02      250.47      7.33 o 
  -4   4   1      131.71      161.12      3.36 o 
  -3   4   1        2.68        8.08      0.97 o 
  -2   4   1     2187.07     1978.83     31.15 o 
  -1   4   1      698.04      673.10     11.80 o 
   0   4   1     3849.32     3555.25     44.14 o 
   1   4   1     6544.11     5411.99    196.09 o 
   2   4   1       84.30      130.89      2.72 o 
   3   4   1     1579.62     1584.42     23.15 o 
   4   4   1        4.37       19.05      1.97 o 
   5   4   1      305.51      349.82      8.09 o 
   6   4   1      211.36      209.99      6.45 o 
   7   4   1       10.92       13.13      2.84 o 
   8   4   1        2.39        0.82      2.00 o 
   9   4   1       12.73       13.15      2.44 o 
  10   4   1       25.84       19.33      2.95 o 
  11   4   1       34.06       39.26      4.14 o 
  12   4   1        4.17        7.80      4.75 o 
  13   4   1        0.15        0.24      2.60 o 
  14   4   1        4.35        3.86      3.29 o 
 -14   5   1        7.44        9.44      8.22 o 
 -13   5   1        7.24        0.26      2.51 o 
 -12   5   1        0.46       -0.25      2.39 o 
 -11   5   1       48.94       53.91      4.17 o 
 -10   5   1        6.11        7.81      2.38 o 
  -9   5   1      114.87      103.89      6.28 o 
  -8   5   1      129.67      117.29      5.10 o 
  -7   5   1        7.24       18.46      1.68 o 
  -6   5   1        7.04       10.81      2.07 o 
  -5   5   1      587.29      635.85     10.43 o 
  -4   5   1       83.84       70.84      3.17 o 
  -3   5   1      122.31      144.49      3.06 o 
  -2   5   1       57.01       59.76      1.50 o 
  -1   5   1      412.28      405.06      6.29 o 
   0   5   1      261.45      241.34      7.17 o 
   1   5   1     3061.89     3144.65     45.28 o 
   2   5   1      174.88      182.92      7.97 o 
   3   5   1     1072.95     1070.28     18.02 o 
   4   5   1     3851.97     3824.32     63.06 o 
   5   5   1       96.10       97.22      2.83 o 
   6   5   1      523.70      466.17     17.41 o 
   7   5   1        0.51        0.06      1.19 o 
   8   5   1        0.89        2.76      1.80 o 
   9   5   1       85.18       90.82      5.04 o 
  10   5   1        2.94        1.32      2.63 o 
  11   5   1        0.78        0.85      2.11 o 
  12   5   1        1.60        1.98      2.37 o 
  13   5   1        0.18        4.24      3.29 o 
  14   5   1        0.86        1.83      4.39 o 
 -13   6   1        0.03       -1.41      2.55 o 
 -12   6   1       18.61       18.39      4.49 o 
 -11   6   1        1.43       -0.41      2.22 o 
 -10   6   1       18.70       16.27      2.48 o 
  -9   6   1        0.27        7.63      3.69 o 
  -8   6   1       22.94       24.61      1.89 o 
  -7   6   1        2.08        3.33      1.21 o 
  -6   6   1        0.28        2.65      1.68 o 
  -5   6   1        0.13        0.21      1.47 o 
  -4   6   1        5.93        8.47      1.60 o 
  -3   6   1       37.52       31.77      1.04 o 
  -2   6   1      174.43      208.22      4.77 o 
  -1   6   1        0.42        0.87      0.77 o 
   0   6   1      416.62      481.80      8.33 o 
   1   6   1      330.53      425.99      7.79 o 
   2   6   1       29.87       11.57      2.18 o 
   3   6   1      138.58      122.07      3.59 o 
   4   6   1      563.52      526.86     10.43 o 
   5   6   1      901.07      864.09     16.13 o 
   6   6   1       10.44        5.15      2.55 o 
   7   6   1       70.14       69.52      4.36 o 
   8   6   1       61.51       62.42      4.05 o 
   9   6   1       72.83       87.82      5.45 o 
  10   6   1        0.03        1.91      2.12 o 
  11   6   1       78.56       57.67      4.96 o 
  12   6   1        2.61        6.51      4.12 o 
  13   6   1        6.53        8.32      4.81 o 
 -13   7   1        0.01       -1.60      2.82 o 
 -12   7   1        8.24        2.70      2.83 o 
 -11   7   1       72.73       62.76      5.97 o 
 -10   7   1       22.87       12.31      3.28 o 
  -9   7   1       55.33       70.25      5.64 o 
  -8   7   1        8.99       23.67      5.63 o 
  -7   7   1       26.40       30.30      2.37 o 
  -6   7   1       43.61       48.86      3.19 o 
  -5   7   1        0.93        0.97      1.16 o 
  -4   7   1      579.06      566.89     16.85 o 
  -3   7   1       24.13       15.94      1.94 o 
  -2   7   1        3.64        5.07      1.07 o 
  -1   7   1      606.47      668.35     11.62 o 
   0   7   1        5.17        3.33      0.91 o 
   1   7   1      178.41      168.49      4.18 o 
   2   7   1      691.68      669.64     14.01 o 
   3   7   1       15.99       12.75      2.59 o 
   4   7   1        4.34        6.17      1.24 o 
   5   7   1       57.28       43.24      2.21 o 
   6   7   1       39.13       40.76      2.11 o 
   7   7   1       16.52       13.09      3.30 o 
   8   7   1       67.98       61.06      5.59 o 
   9   7   1      299.49      296.94     12.92 o 
  10   7   1        6.19        3.05      2.44 o 
  11   7   1        4.60        3.86      3.57 o 
  12   7   1        6.85        7.85      4.92 o 
  13   7   1        3.60        4.10      4.45 o 
 -13   8   1        3.30        9.26      5.38 o 
 -12   8   1       20.46       20.69      5.73 o 
 -11   8   1       77.93       87.18      7.98 o 
 -10   8   1        3.70        3.55      3.54 o 
  -9   8   1      162.75      152.93      8.98 o 
  -8   8   1       22.47       20.69      4.97 o 
  -7   8   1       66.51       62.71      3.72 o 
  -6   8   1      172.58      153.90      6.12 o 
  -5   8   1       14.80       26.34      2.42 o 
  -4   8   1      199.85      183.97      5.99 o 
  -3   8   1       18.17       18.62      1.20 o 
  -2   8   1        0.06        1.45      1.87 o 
  -1   8   1      646.58      614.11     11.98 o 
   0   8   1      698.48      640.80     12.90 o 
   1   8   1       59.48       59.42      2.84 o 
   2   8   1       48.16       49.67      2.58 o 
   3   8   1       15.27       12.88      3.06 o 
   4   8   1       83.05       84.36      3.01 o 
   5   8   1      561.58      534.43     11.58 o 
   6   8   1      399.30      376.17     11.12 o 
   7   8   1       68.01       73.95      4.50 o 
   8   8   1        1.77       -2.35      2.35 o 
   9   8   1        1.02        7.73      2.41 o 
  10   8   1        0.45        6.53      2.69 o 
  11   8   1        2.62       13.20      6.78 o 
  12   8   1        2.20        3.06      3.57 o 
 -12   9   1        0.00       -1.94      3.12 o 
 -11   9   1       79.50       85.65      8.78 o 
 -10   9   1        5.94       19.09      5.13 o 
  -9   9   1       32.05       36.75      4.81 o 
  -8   9   1       49.74       52.28      5.28 o 
  -7   9   1        2.49        3.33      1.97 o 
  -6   9   1      352.75      357.19     11.58 o 
  -5   9   1      300.71      288.84      9.97 o 
  -4   9   1      193.76      189.60      6.95 o 
  -3   9   1       33.61       37.77      4.35 o 
  -2   9   1      294.95      311.80      9.44 o 
  -1   9   1       12.41       10.07      1.47 o 
   0   9   1       41.53       45.88      2.31 o 
   1   9   1      162.07      165.87      5.72 o 
   2   9   1      187.81      193.67      7.11 o 
   3   9   1       11.93       19.53      1.91 o 
   4   9   1       95.04       94.91      4.37 o 
   5   9   1      148.35      138.55      5.52 o 
   6   9   1      453.80      454.70     20.37 o 
   7   9   1      213.64      218.08     10.34 o 
   8   9   1       22.55       27.55      3.39 o 
   9   9   1       13.86       13.07      3.39 o 
  10   9   1       11.88        4.14      2.96 o 
  11   9   1      113.65      134.00     10.75 o 
  12   9   1       23.08       31.30      6.13 o 
 -11  10   1        2.74        7.08      3.73 o 
 -10  10   1       15.05       19.36      6.39 o 
  -9  10   1        4.20        4.02      3.08 o 
  -8  10   1        0.00       -1.16      2.65 o 
  -7  10   1      307.61      310.52     16.87 o 
  -6  10   1      244.70      268.08      9.88 o 
  -5  10   1        5.25        6.97      2.31 o 
  -4  10   1        4.12        1.66      1.80 o 
  -3  10   1       82.04       78.01      4.52 o 
  -2  10   1       37.74       31.26      2.19 o 
  -1  10   1      117.80      108.63      3.92 o 
   0  10   1       16.45       20.62      2.00 o 
   1  10   1      138.21      126.51      4.40 o 
   2  10   1        4.88        7.61      2.21 o 
   3  10   1      354.25      336.29      9.20 o 
   4  10   1       45.35       44.75      4.80 o 
   5  10   1        5.13        2.03      1.41 o 
   6  10   1       71.60       63.83      4.33 o 
   7  10   1       23.16       21.27      4.55 o 
   8  10   1       16.78       31.01      4.61 o 
   9  10   1        0.00        3.73      3.39 o 
  10  10   1        6.42       15.82      6.44 o 
  11  10   1       42.86       45.68      6.57 o 
 -11  11   1       12.15       16.69      6.39 o 
 -10  11   1        0.18        3.31      3.53 o 
  -9  11   1        1.46        1.76      3.91 o 
  -8  11   1       13.85       18.10      4.25 o 
  -7  11   1       41.87       37.28      4.33 o 
  -6  11   1        9.33       14.48      3.09 o 
  -5  11   1      246.79      246.30     12.25 o 
  -4  11   1        0.05       -0.26      2.00 o 
  -3  11   1      249.62      290.61     10.56 o 
  -2  11   1       12.53       15.98      3.51 o 
  -1  11   1       18.10       13.73      1.83 o 
   0  11   1        0.97        1.44      1.74 o 
   1  11   1       42.56       46.03      2.96 o 
   2  11   1       21.23       26.31      4.17 o 
   3  11   1        0.64        2.41      1.43 o 
   4  11   1      161.20      135.98      5.41 o 
   5  11   1      324.74      320.91     11.24 o 
   6  11   1        0.79        4.75      2.78 o 
   7  11   1        6.04        3.68      2.83 o 
   8  11   1        1.23        0.55      2.57 o 
   9  11   1        8.51       16.30      5.90 o 
  10  11   1        5.26        5.83      3.80 o 
  11  11   1       10.44       15.50      5.49 o 
 -10  12   1        0.11       -3.08      3.46 o 
  -9  12   1        0.91        6.55      5.31 o 
  -8  12   1       33.14       33.90      6.06 o 
  -7  12   1       28.34       33.65      5.38 o 
  -6  12   1       96.15      109.38      6.75 o 
  -5  12   1       43.26       56.51      4.94 o 
  -4  12   1        1.04        1.05      2.00 o 
  -3  12   1       24.98       20.32      3.15 o 
  -2  12   1        5.81       11.35      2.43 o 
  -1  12   1        8.89       17.37      3.69 o 
   0  12   1       34.04       44.74      3.24 o 
   1  12   1       34.62       43.88      3.60 o 
   2  12   1       38.41       47.00      3.73 o 
   3  12   1       99.94      100.21      4.84 o 
   4  12   1       78.05       74.75      4.24 o 
   5  12   1       26.01       16.03      3.86 o 
   6  12   1        5.15        6.88      4.95 o 
   7  12   1       32.80       34.36      5.69 o 
   8  12   1        6.34        6.61      3.63 o 
   9  12   1        9.36        7.24      3.78 o 
  10  12   1        9.80       10.03      4.40 o 
  -9  13   1        0.15        4.74      3.66 o 
  -8  13   1       14.51        4.57      3.49 o 
  -7  13   1       11.43       12.51      4.97 o 
  -6  13   1       12.36        7.63      3.31 o 
  -5  13   1        3.01        1.14      2.26 o 
  -4  13   1      156.01      157.70      8.34 o 
  -3  13   1       31.39       32.01      3.71 o 
  -2  13   1       27.04       21.42      3.25 o 
  -1  13   1       18.50       26.80      3.55 o 
   0  13   1        6.69       10.72      1.99 o 
   1  13   1       22.37       20.99      2.65 o 
   2  13   1       17.69       23.99      2.58 o 
   3  13   1       16.86       20.89      3.12 o 
   4  13   1        0.49       -0.86      1.93 o 
   5  13   1       49.02       54.81      6.33 o 
   6  13   1       22.53       20.75      4.13 o 
   7  13   1       12.56       12.31      4.59 o 
   8  13   1        8.97        5.85      3.59 o 
   9  13   1        2.06        4.09      3.77 o 
  -8  14   1        2.00        2.78      3.52 o 
  -7  14   1        4.41        7.10      4.08 o 
  -6  14   1        2.77        1.14      2.94 o 
  -5  14   1       31.88       32.69      4.39 o 
  -4  14   1        8.22       13.68      3.70 o 
  -3  14   1      190.94      183.02      9.48 o 
  -2  14   1       11.20       11.29      3.08 o 
  -1  14   1        0.81        6.56      3.30 o 
   0  14   1        6.21        1.06      1.96 o 
   1  14   1       11.03       16.28      3.54 o 
   2  14   1       62.91       71.32      5.20 o 
   3  14   1        6.47        5.84      2.74 o 
   4  14   1        0.01       -0.83      2.23 o 
   5  14   1       15.85       23.18      4.62 o 
   6  14   1       30.60       28.63      5.09 o 
   7  14   1        2.83        1.60      3.40 o 
   8  14   1       14.79        5.75      3.82 o 
  -6  15   1        7.23       13.66      5.98 o 
  -5  15   1       10.75        6.46      3.00 o 
  -4  15   1       73.74       64.83      6.37 o 
  -3  15   1       31.77       39.92      5.17 o 
  -2  15   1        1.27        2.39      2.39 o 
  -1  15   1       13.60       12.36      3.07 o 
   0  15   1       40.25       46.51      4.93 o 
   1  15   1        0.01        0.94      2.73 o 
   2  15   1       14.04       21.07      4.07 o 
   3  15   1       28.04       28.09      4.24 o 
   4  15   1        0.22        0.36      2.04 o 
   5  15   1       11.08       17.82      9.78 o 
   6  15   1       12.92        5.44      3.47 o 
  -4  16   1        3.20        2.27      3.73 o 
  -3  16   1       14.20        7.54      4.30 o 
  -2  16   1        6.52        8.01      4.00 o 
  -1  16   1        5.06        7.44      3.83 o 
   0  16   1        8.41        6.94      3.56 o 
   1  16   1        2.09        3.50      3.03 o 
   2  16   1        4.30       -0.91      2.65 o 
   3  16   1       24.12       28.14      5.27 o 
   4  16   1       18.47       29.16      6.28 o 
 -14   0   2        2.93        8.32     11.24 o 
 -13   0   2       10.67       19.87      5.45 o 
 -12   0   2      100.49       88.34      6.24 o 
 -11   0   2      271.11      232.93     10.90 o 
 -10   0   2      222.88      234.00     11.00 o 
  -9   0   2        6.90       13.27      2.54 o 
  -8   0   2      320.47      302.48     10.50 o 
  -7   0   2      621.73      653.35     18.21 o 
  -6   0   2      505.19      484.73     12.41 o 
  -5   0   2      732.93      662.02     15.06 o 
  -4   0   2     2591.40     2508.20     51.89 o 
  -3   0   2      397.57      413.70      8.38 o 
  -2   0   2     1103.51     1126.63     24.43 o 
  -1   0   2     1205.37     1414.31     44.69 o 
   0   0   2     2352.37     2031.26     31.80 o 
   1   0   2        4.21       13.10      1.50 o 
   2   0   2     1496.53     2058.10     44.73 o 
   3   0   2       11.54       20.89      1.49 o 
   4   0   2       96.22      176.96      7.16 o 
   5   0   2      202.65      190.13      8.54 o 
   6   0   2     1329.79     1244.92     46.62 o 
   7   0   2     2088.04     2365.47     96.27 o 
   8   0   2        0.05       11.16      7.98 o 
   9   0   2       45.45       53.53      6.56 o 
  10   0   2       71.77       82.83     10.11 o 
  11   0   2       54.23       72.52     10.03 o 
  12   0   2        0.01       -2.58      4.45 o 
  13   0   2        0.96       15.82      9.01 o 
  14   0   2        4.99        3.56      4.81 o 
 -14   1   2        6.40        8.16      3.78 o 
 -13   1   2       15.00       35.05      4.83 o 
 -12   1   2        0.49        3.95      2.16 o 
 -11   1   2        1.68        0.98      1.74 o 
 -10   1   2      101.54      102.71      4.53 o 
  -9   1   2       62.17       55.12      3.09 o 
  -8   1   2      442.86      438.36     10.04 o 
  -7   1   2      306.21      352.97      7.63 o 
  -6   1   2      173.75      168.47      4.28 o 
  -5   1   2     1383.51     1382.11     21.49 o 
  -4   1   2      953.44     1056.94     17.84 o 
  -3   1   2        0.00        2.27      0.64 o 
  -2   1   2      842.29      910.08     10.80 o 
  -1   1   2      957.96      807.47     17.25 o 
   0   1   2    14635.38    14100.21    128.51 o 
   1   1   2        4.89       11.73      1.42 o 
   2   1   2        0.38       18.12      1.16 o 
   3   1   2     3083.19     3412.52     45.20 o 
   4   1   2     1777.59     1897.44     26.43 o 
   5   1   2      152.76      185.29      5.30 o 
   6   1   2        1.69        3.84      0.97 o 
   7   1   2        3.25       -0.11      0.65 o 
   8   1   2       75.12       84.39      3.66 o 
   9   1   2       66.07       68.26      3.41 o 
  10   1   2       56.82       63.41      5.31 o 
  11   1   2       25.71       28.96      4.41 o 
  12   1   2        3.60       10.23      3.82 o 
  13   1   2       20.52       28.29      6.15 o 
  14   1   2        0.07        4.65      3.81 o 
 -14   2   2        4.78       13.45      9.51 o 
 -13   2   2        0.11        3.33      3.20 o 
 -12   2   2       24.14       26.44      3.53 o 
 -11   2   2       14.29        9.08      2.02 o 
 -10   2   2        9.67        7.15      1.74 o 
  -9   2   2       68.98       64.60      3.24 o 
  -8   2   2        0.25       -0.08      1.02 o 
  -7   2   2      470.26      404.62     10.16 o 
  -6   2   2      182.36      188.41      5.15 o 
  -5   2   2       34.55       26.55      1.53 o 
  -4   2   2     3027.80     3188.09     44.09 o 
  -3   2   2      254.53      287.41      4.79 o 
  -2   2   2      714.82      697.54      8.15 o 
  -1   2   2       52.25       84.95      2.19 o 
   0   2   2    19820.48    20065.38    328.50 o 
   1   2   2     1064.43     1296.06     16.48 o 
   2   2   2     6536.63     6798.54     84.14 o 
   3   2   2     1486.65     1591.78     20.32 o 
   4   2   2      863.71      771.76      9.83 o 
   5   2   2      385.66      486.74     10.26 o 
   6   2   2       12.58        7.54      3.16 o 
   7   2   2       40.76       28.67      2.65 o 
   8   2   2      143.01      131.68      5.09 o 
   9   2   2      159.30      167.99      6.62 o 
  10   2   2        3.25        2.59      1.75 o 
  11   2   2       19.29       22.33      4.11 o 
  12   2   2        0.94        0.74      2.92 o 
  13   2   2       22.88       23.67      4.73 o 
  14   2   2        0.00        7.88      5.47 o 
 -14   3   2        0.41       -1.34      3.47 o 
 -13   3   2        1.92        1.86      2.39 o 
 -12   3   2        0.66        1.79      2.26 o 
 -11   3   2       42.24       38.42      3.53 o 
 -10   3   2       63.19       46.52      4.54 o 
  -9   3   2      188.25      154.85      5.44 o 
  -8   3   2      543.21      469.42     14.84 o 
  -7   3   2        0.29        3.05      1.98 o 
  -6   3   2      428.63      448.88      8.73 o 
  -5   3   2     1610.42     1652.85     25.38 o 
  -4   3   2       96.68       72.87      1.86 o 
  -3   3   2     3694.20     4018.26     89.00 o 
  -2   3   2      360.07      395.30      5.32 o 
  -1   3   2      324.44      341.37      4.47 o 
   0   3   2     8869.58     8868.86     77.43 o 
   1   3   2       18.07        5.43      1.27 o 
   2   3   2     8985.48     8933.08    120.99 o 
   3   3   2     2150.40     2189.23     37.26 o 
   4   3   2      465.49      410.04     10.14 o 
   5   3   2       55.89       34.94      2.27 o 
   6   3   2       15.91       16.03      1.95 o 
   7   3   2      884.02      863.97     21.75 o 
   8   3   2      234.64      207.88      8.18 o 
   9   3   2      231.13      210.05      8.14 o 
  10   3   2        0.33        1.88      1.92 o 
  11   3   2      153.07      154.72      7.63 o 
  12   3   2       26.38       21.65      4.59 o 
  13   3   2       34.41       32.71      5.21 o 
  14   3   2       23.71       30.01      5.55 o 
 -14   4   2        6.56        1.66      3.52 o 
 -13   4   2       17.66       33.02      8.43 o 
 -12   4   2        1.66        2.06      2.02 o 
 -11   4   2       44.53       41.85      4.59 o 
 -10   4   2       88.49       85.90      3.79 o 
  -9   4   2       38.76       36.01      2.68 o 
  -8   4   2       45.48       44.15      2.58 o 
  -7   4   2      125.96      115.93      4.56 o 
  -6   4   2     1658.38     1916.87     44.88 o 
  -5   4   2       96.90       99.21      3.49 o 
  -4   4   2      262.71      328.76      5.04 o 
  -3   4   2      764.96      784.59     15.24 o 
  -2   4   2     1785.77     1747.50     28.29 o 
  -1   4   2     1043.15     1015.93     12.53 o 
   0   4   2       14.67       22.55      1.17 o 
   1   4   2       57.50       62.41      2.99 o 
   2   4   2      588.76      541.41     11.70 o 
   3   4   2      310.12      270.11      4.98 o 
   4   4   2      128.87      156.43      3.21 o 
   5   4   2        0.17        6.09      1.89 o 
   6   4   2      340.92      359.98      9.76 o 
   7   4   2        9.93       12.18      2.15 o 
   8   4   2        5.47       19.85      2.86 o 
   9   4   2       43.70       35.11      3.52 o 
  10   4   2       20.71       20.43      3.39 o 
  11   4   2       29.08       28.59      3.80 o 
  12   4   2       26.21       25.03      4.82 o 
  13   4   2        7.70        9.36      5.34 o 
 -14   5   2        4.02        2.08      4.25 o 
 -13   5   2        2.10        3.75      2.86 o 
 -12   5   2        2.18        2.42      2.56 o 
 -11   5   2       47.31       46.90      5.52 o 
 -10   5   2       64.01       64.13      4.01 o 
  -9   5   2      145.37      115.84      6.02 o 
  -8   5   2       12.76       12.76      2.16 o 
  -7   5   2       34.00       34.57      2.99 o 
  -6   5   2       71.34       88.56      2.68 o 
  -5   5   2      733.02      770.15     12.24 o 
  -4   5   2       75.33       71.69      3.54 o 
  -3   5   2      353.67      313.83     10.80 o 
  -2   5   2       12.43       16.54      2.09 o 
  -1   5   2      236.06      228.48      5.25 o 
   0   5   2      226.26      279.19      4.93 o 
   1   5   2        0.15        3.21      1.16 o 
   2   5   2     1788.99     1771.55     30.77 o 
   3   5   2      103.97       95.07      2.59 o 
   4   5   2        1.77        1.01      1.14 o 
   5   5   2      136.60      114.92      4.11 o 
   6   5   2      372.11      389.27     10.91 o 
   7   5   2      116.56      105.10      4.98 o 
   8   5   2      497.61      440.90     13.75 o 
   9   5   2       27.97       23.92      3.45 o 
  10   5   2       23.23       32.67      3.89 o 
  11   5   2       75.87       67.55      5.32 o 
  12   5   2       80.37       72.40      5.66 o 
  13   5   2        0.98       -0.55      3.11 o 
 -13   6   2       26.50       27.36      4.77 o 
 -12   6   2        0.29        6.44      3.53 o 
 -11   6   2       40.69       41.93      5.87 o 
 -10   6   2        0.31       -0.21      3.03 o 
  -9   6   2       19.43       28.00      3.05 o 
  -8   6   2      184.53      167.23      6.47 o 
  -7   6   2       89.01       80.42      4.06 o 
  -6   6   2       41.71       49.40      3.80 o 
  -5   6   2       32.68       32.64      2.58 o 
  -4   6   2        6.88        6.15      1.56 o 
  -3   6   2       14.34       10.65      2.33 o 
  -2   6   2        6.12        7.27      1.43 o 
  -1   6   2      432.89      480.87     14.21 o 
   0   6   2        7.79       14.07      1.04 o 
   1   6   2        0.42        3.58      0.87 o 
   2   6   2       45.69       56.30      2.42 o 
   3   6   2      421.66      445.81      8.62 o 
   4   6   2        8.84       17.40      2.14 o 
   5   6   2        3.85        1.94      1.05 o 
   6   6   2      172.42      202.84      7.34 o 
   7   6   2        1.69        3.20      2.63 o 
   8   6   2        4.95        4.00      2.14 o 
   9   6   2      104.12       85.17      5.65 o 
  10   6   2        8.20       11.85      3.17 o 
  11   6   2       31.56       38.88      4.63 o 
  12   6   2       14.56       12.81      3.51 o 
  13   6   2        5.43       12.90      9.27 o 
 -13   7   2        0.35       -1.75      3.03 o 
 -12   7   2        0.83        5.70      6.65 o 
 -11   7   2        5.54        5.22      3.59 o 
 -10   7   2       10.28       16.04      3.80 o 
  -9   7   2       56.00       60.44      6.76 o 
  -8   7   2        0.30        1.77      1.64 o 
  -7   7   2       21.14       29.23      2.87 o 
  -6   7   2        3.52        5.08      2.56 o 
  -5   7   2      303.49      348.30     10.07 o 
  -4   7   2       32.15       31.90      4.57 o 
  -3   7   2        4.79        6.76      2.33 o 
  -2   7   2       44.66       57.21      2.74 o 
  -1   7   2        8.12        9.03      1.17 o 
   0   7   2      460.66      435.25      8.26 o 
   1   7   2      276.12      307.65      6.50 o 
   2   7   2      556.50      598.20     11.69 o 
   3   7   2      192.78      224.36      5.51 o 
   4   7   2      138.77      136.59      3.89 o 
   5   7   2      322.42      327.30      7.31 o 
   6   7   2      528.60      528.26     15.37 o 
   7   7   2      189.37      198.37      8.06 o 
   8   7   2      161.86      153.31      7.64 o 
   9   7   2        7.12        7.72      2.42 o 
  10   7   2       11.96       20.85      3.30 o 
  11   7   2       58.96       64.42      6.88 o 
  12   7   2        4.41        9.92      3.99 o 
  13   7   2        6.99       10.33      9.28 o 
 -12   8   2       15.98       10.77      4.23 o 
 -11   8   2       28.24       25.04      4.75 o 
 -10   8   2        0.08        0.13      2.50 o 
  -9   8   2        1.32        1.28      2.50 o 
  -8   8   2       36.78       46.34      4.68 o 
  -7   8   2       12.89       20.24      3.20 o 
  -6   8   2       15.97       18.12      2.49 o 
  -5   8   2        2.34        1.86      2.01 o 
  -4   8   2        4.69       11.75      1.94 o 
  -3   8   2       14.53       15.12      2.37 o 
  -2   8   2       38.24       36.63      2.57 o 
  -1   8   2      225.51      216.61      6.75 o 
   0   8   2      160.13      153.44      4.03 o 
   1   8   2       91.20       89.59      2.96 o 
   2   8   2       36.72       50.84      2.42 o 
   3   8   2      274.43      216.92      7.00 o 
   4   8   2      116.70      115.03      4.08 o 
   5   8   2      170.35      161.53      4.95 o 
   6   8   2        1.28        0.24      1.79 o 
   7   8   2       61.72       70.48      5.69 o 
   8   8   2       74.58       86.43      5.63 o 
   9   8   2        7.33        7.88      2.79 o 
  10   8   2       35.27       45.26      4.94 o 
  11   8   2        9.61       21.36      4.00 o 
  12   8   2        7.67       15.64      4.92 o 
 -12   9   2        1.00        3.28      3.64 o 
 -11   9   2        6.11       13.43      4.07 o 
 -10   9   2        0.21        0.68      2.30 o 
  -9   9   2       23.90       33.56      4.65 o 
  -8   9   2       38.37       33.71      3.54 o 
  -7   9   2      151.09      178.91      9.01 o 
  -6   9   2       22.93       36.12      4.65 o 
  -5   9   2      127.34      128.47      6.27 o 
  -4   9   2       80.72       86.79      4.57 o 
  -3   9   2      146.04      174.09      8.60 o 
  -2   9   2        2.25        2.36      2.53 o 
  -1   9   2        0.07       -0.91      1.07 o 
   0   9   2      213.99      187.19      6.62 o 
   1   9   2        1.34        1.28      1.05 o 
   2   9   2        4.60        3.74      1.39 o 
   3   9   2       71.76       77.32      3.70 o 
   4   9   2       51.09       50.91      2.92 o 
   5   9   2        5.72       12.42      2.27 o 
   6   9   2      374.27      318.87     12.88 o 
   7   9   2      164.04      165.75      8.93 o 
   8   9   2        4.42       12.11      2.75 o 
   9   9   2        0.29       -0.51      2.08 o 
  10   9   2       65.22       65.96      6.64 o 
  11   9   2       50.02       60.23      6.62 o 
  12   9   2        2.21        2.42      3.01 o 
 -11  10   2        2.80        2.96      3.35 o 
 -10  10   2        2.50        5.64      3.38 o 
  -9  10   2        4.66       12.79      3.67 o 
  -8  10   2       13.89       17.41      2.75 o 
  -7  10   2       33.30       26.26      3.26 o 
  -6  10   2      111.89      101.64      6.71 o 
  -5  10   2      274.68      279.49     11.02 o 
  -4  10   2       13.96       18.25      2.87 o 
  -3  10   2       48.79       54.37      3.76 o 
  -2  10   2        4.30        9.21      2.41 o 
  -1  10   2       36.97       39.90      2.12 o 
   0  10   2       41.08       35.21      2.75 o 
   1  10   2        6.41       13.05      1.74 o 
   2  10   2        0.42        0.24      1.35 o 
   3  10   2       88.26       85.26      3.96 o 
   4  10   2      103.31      105.11      5.28 o 
   5  10   2      276.21      286.41      9.56 o 
   6  10   2       20.07       19.50      3.48 o 
   7  10   2        0.00        3.37      2.67 o 
   8  10   2        0.33        0.31      2.37 o 
   9  10   2       40.22       30.47      4.83 o 
  10  10   2       14.88       17.55      5.16 o 
  11  10   2       20.26       19.52      5.20 o 
 -11  11   2        0.02       -1.10      3.21 o 
 -10  11   2        0.73        1.93      3.02 o 
  -9  11   2        0.13       -0.37      3.65 o 
  -8  11   2       10.82       22.44      4.30 o 
  -7  11   2        0.71        5.34      4.01 o 
  -6  11   2      104.03      107.79      6.73 o 
  -5  11   2       99.47      103.63      6.35 o 
  -4  11   2        0.02        4.39      3.86 o 
  -3  11   2       86.20       96.60      5.33 o 
  -2  11   2      235.91      262.69     16.03 o 
  -1  11   2        2.15        3.70      1.93 o 
   0  11   2       10.47       14.45      1.80 o 
   1  11   2        9.65        9.14      2.20 o 
   2  11   2       46.44       39.44      2.89 o 
   3  11   2      235.87      229.71      7.93 o 
   4  11   2       44.99       33.04      3.88 o 
   5  11   2        1.37       -0.25      1.37 o 
   6  11   2       27.29       34.77      4.29 o 
   7  11   2        8.11       15.09      2.85 o 
   8  11   2       44.35       40.16      5.37 o 
   9  11   2        4.61        3.27      3.48 o 
  10  11   2        1.10        0.66      3.50 o 
 -10  12   2        0.83        7.06      6.04 o 
  -9  12   2        6.41        6.99      3.71 o 
  -8  12   2       39.10       53.94      8.49 o 
  -7  12   2        7.36       10.02      2.82 o 
  -6  12   2       79.52       73.22      5.90 o 
  -5  12   2       54.92       53.83      5.59 o 
  -4  12   2        3.56        8.42      2.63 o 
  -3  12   2        0.02        0.66      2.13 o 
  -2  12   2       56.49       58.18      4.65 o 
  -1  12   2        0.18        2.01      2.39 o 
   0  12   2        5.43        7.51      1.78 o 
   1  12   2      113.75       90.22      6.00 o 
   2  12   2        2.55        5.34      2.03 o 
   3  12   2        8.12       10.64      2.64 o 
   4  12   2        0.69       -0.07      1.68 o 
   5  12   2       31.75       29.16      2.84 o 
   6  12   2       14.58       19.59      4.13 o 
   7  12   2       10.46       11.22      3.80 o 
   8  12   2       14.63       13.62      3.98 o 
   9  12   2        4.80       16.45      8.12 o 
  -9  13   2        0.34       -3.05      4.23 o 
  -8  13   2        7.27        9.42      4.05 o 
  -7  13   2        5.56        6.35      3.52 o 
  -6  13   2       52.89       54.93      5.28 o 
  -5  13   2      303.66      316.31     13.91 o 
  -4  13   2        1.79        0.38      1.97 o 
  -3  13   2       21.07       14.21      3.67 o 
  -2  13   2        4.23       11.64      3.23 o 
  -1  13   2        1.99        2.21      2.08 o 
   0  13   2       95.65       78.22      5.13 o 
   1  13   2        0.22        0.04      1.40 o 
   2  13   2       21.95       18.98      2.65 o 
   3  13   2        3.36        2.56      1.92 o 
   4  13   2       17.97       28.73      4.30 o 
   5  13   2       19.63       17.06      3.99 o 
   6  13   2       20.30       18.61      3.94 o 
   7  13   2        8.29        9.38      4.33 o 
   8  13   2       15.55       17.19      6.37 o 
  -7  14   2       18.08       33.84      6.24 o 
  -6  14   2        9.52       16.99      4.56 o 
  -5  14   2       34.53       27.21      4.36 o 
  -4  14   2        1.01       -1.69      2.37 o 
  -3  14   2        5.38       11.03      3.34 o 
  -2  14   2      191.98      214.44     10.95 o 
  -1  14   2        2.23        1.22      2.49 o 
   0  14   2        5.66        6.78      3.97 o 
   1  14   2        9.56        9.42      2.59 o 
   2  14   2       45.73       43.30      5.20 o 
   3  14   2        6.53        8.55      4.40 o 
   4  14   2        0.58        0.20      1.86 o 
   5  14   2        0.93        9.84      5.77 o 
   6  14   2       19.54       23.67      4.81 o 
   7  14   2       23.02       15.71      4.30 o 
  -6  15   2        0.11       -0.66      3.76 o 
  -5  15   2        0.68        3.79      4.28 o 
  -4  15   2        0.30        5.14      3.31 o 
  -3  15   2        0.83       -2.71      3.03 o 
  -2  15   2        0.05        3.14      2.80 o 
  -1  15   2       55.39       58.19      9.14 o 
   0  15   2       15.53       15.50      3.50 o 
   1  15   2       23.53       23.16      3.77 o 
   2  15   2        2.39        3.34      2.76 o 
   3  15   2       13.36       10.95      3.76 o 
   4  15   2       12.42       13.66      4.60 o 
   5  15   2        1.92        4.99      4.16 o 
  -3  16   2        2.05        0.87      2.97 o 
  -2  16   2        3.77        0.94      3.16 o 
  -1  16   2        1.16        5.26      4.88 o 
   0  16   2        0.54        1.64      3.40 o 
   1  16   2        9.51        5.76      4.42 o 
   2  16   2        3.99        3.48      3.86 o 
   3  16   2        0.58       -2.75      4.82 o 
 -14   1   3        5.58       -1.18      8.09 o 
 -13   1   3        1.99        4.08      2.33 o 
 -12   1   3        0.88        4.70      3.21 o 
 -11   1   3       33.01       34.01      3.14 o 
 -10   1   3       15.87       14.89      2.27 o 
  -9   1   3      840.77      848.98     20.63 o 
  -8   1   3       53.40       57.42      3.30 o 
  -7   1   3       17.51       14.72      1.69 o 
  -6   1   3       17.19       21.82      1.80 o 
  -5   1   3      102.68      123.73      3.48 o 
  -4   1   3       19.02       19.82      1.57 o 
  -3   1   3     5352.03     5657.19     94.39 o 
  -2   1   3      239.39      229.81      3.81 o 
  -1   1   3       48.09       75.82      3.29 o 
   0   1   3       71.93       77.45      1.90 o 
   1   1   3      226.87      223.31      5.26 o 
   2   1   3        8.84       13.74      1.65 o 
   3   1   3        0.15        1.01      0.99 o 
   4   1   3      339.89      340.09      6.91 o 
   5   1   3        1.91        3.29      0.99 o 
   6   1   3      516.96      611.31     13.81 o 
   7   1   3       49.59       37.28      1.66 o 
   8   1   3      211.49      211.49      8.47 o 
   9   1   3        0.02        4.55      1.49 o 
  10   1   3       76.45       96.65     18.19 o 
  11   1   3       46.10       47.35      5.15 o 
  12   1   3       19.16       22.77      4.63 o 
  13   1   3        0.62       -1.31      2.90 o 
 -14   2   3        4.89        1.32      5.73 o 
 -13   2   3        0.03       -0.74      2.03 o 
 -12   2   3        1.86        3.05      2.13 o 
 -11   2   3        7.88        7.59      2.01 o 
 -10   2   3      167.05      163.63      6.30 o 
  -9   2   3       16.57       10.91      1.80 o 
  -8   2   3      400.90      418.06     11.64 o 
  -7   2   3       43.15       44.54      2.99 o 
  -6   2   3        2.59        6.88      2.35 o 
  -5   2   3        5.27        4.12      1.88 o 
  -4   2   3       87.28       60.95      2.24 o 
  -3   2   3      638.33      536.90      8.24 o 
  -2   2   3      472.25      395.75      5.74 o 
  -1   2   3      990.34     1107.29     13.55 o 
   0   2   3      968.33      892.28     22.13 o 
   1   2   3       18.84       21.22      1.38 o 
   2   2   3     1436.84     1352.50     21.55 o 
   3   2   3       65.48       78.31      2.46 o 
   4   2   3       79.22       66.58      2.80 o 
   5   2   3        7.59        3.47      1.27 o 
   6   2   3      351.47      382.02     10.29 o 
   7   2   3      151.82      148.51      5.71 o 
   8   2   3       13.49       26.32      2.86 o 
   9   2   3      145.41      146.80      6.08 o 
  10   2   3      102.82      119.55      7.83 o 
  11   2   3       65.88       64.31      6.12 o 
  12   2   3        0.04        6.77      6.18 o 
  13   2   3        0.31       -0.02      2.75 o 
 -14   3   3       21.51       26.58     12.37 o 
 -13   3   3        2.68        1.82      2.80 o 
 -12   3   3        0.28        0.57      2.25 o 
 -11   3   3       80.49       83.18      4.91 o 
 -10   3   3       46.30       36.51      2.89 o 
  -9   3   3       66.68       71.91      3.55 o 
  -8   3   3       71.04       61.12      3.16 o 
  -7   3   3       24.13       25.45      2.10 o 
  -6   3   3        1.32        0.76      0.88 o 
  -5   3   3       27.79       23.15      1.95 o 
  -4   3   3       11.03       20.86      2.04 o 
  -3   3   3       16.18       20.92      1.07 o 
  -2   3   3       31.04       33.96      1.06 o 
  -1   3   3      131.54      120.42      3.01 o 
   0   3   3      659.25      718.03     13.87 o 
   1   3   3      559.41      475.67      6.56 o 
   2   3   3      887.06      764.57     12.63 o 
   3   3   3     1010.56     1097.30     16.94 o 
   4   3   3      212.66      223.84      4.34 o 
   5   3   3        3.98        3.49      1.09 o 
   6   3   3        2.03        0.17      1.07 o 
   7   3   3      120.85      123.29      5.15 o 
   8   3   3        0.53       -0.40      1.56 o 
   9   3   3        4.66        3.13      1.84 o 
  10   3   3        7.80        9.76      3.68 o 
  11   3   3        4.74       13.58      4.24 o 
  12   3   3       22.91       19.65      4.48 o 
  13   3   3        6.96        8.50      3.81 o 
 -14   4   3        4.73       -1.33      3.83 o 
 -13   4   3        0.86        6.75      4.00 o 
 -12   4   3        0.20       -2.28      2.83 o 
 -11   4   3        0.78        2.46      4.09 o 
 -10   4   3       69.45       55.59      3.67 o 
  -9   4   3      233.19      238.12      7.13 o 
  -8   4   3       38.62       27.09      2.23 o 
  -7   4   3       57.68       61.12      2.76 o 
  -6   4   3       35.27       40.39      2.31 o 
  -5   4   3      218.15      203.21     13.06 o 
  -4   4   3      215.87      222.93      4.86 o 
  -3   4   3      183.66      187.57      3.16 o 
  -2   4   3       64.96       76.95      1.89 o 
  -1   4   3       49.74       88.03      4.20 o 
   0   4   3      683.53      610.43     11.60 o 
   1   4   3     1131.28     1031.76     14.13 o 
   2   4   3      730.79      806.75     14.43 o 
   3   4   3       49.00       68.41      2.46 o 
   4   4   3     1737.21     1760.54     28.93 o 
   5   4   3       15.29       16.07      1.09 o 
   6   4   3      200.76      199.34      7.03 o 
   7   4   3       13.64       17.09      2.29 o 
   8   4   3       70.26       64.07      4.32 o 
   9   4   3      120.12       96.63      5.90 o 
  10   4   3       37.51       43.69      4.23 o 
  11   4   3      187.44      180.35      8.55 o 
  12   4   3       22.06       21.14      4.32 o 
  13   4   3        1.74        4.81      3.59 o 
 -13   5   3        2.50       -0.15      2.41 o 
 -12   5   3       14.42        4.45      3.04 o 
 -11   5   3       63.45       57.60      7.70 o 
 -10   5   3        3.58        4.58      2.36 o 
  -9   5   3       12.74       12.50      2.67 o 
  -8   5   3       52.74       49.56      3.85 o 
  -7   5   3       24.13       39.03      3.01 o 
  -6   5   3      562.04      555.96     14.26 o 
  -5   5   3      124.02      107.73      5.03 o 
  -4   5   3      975.85     1135.50     23.24 o 
  -3   5   3       16.31       20.64      1.70 o 
  -2   5   3       93.49       91.02      4.04 o 
  -1   5   3     2182.69     2398.72     31.96 o 
   0   5   3      992.02      940.39     12.32 o 
   1   5   3     2198.07     2082.23     30.28 o 
   2   5   3      220.40      167.79      4.27 o 
   3   5   3      484.64      439.96      8.76 o 
   4   5   3       32.16       26.69      1.68 o 
   5   5   3      392.37      348.37     10.54 o 
   6   5   3      245.09      234.74      8.20 o 
   7   5   3      121.08      130.67      6.11 o 
   8   5   3      498.03      494.48     16.18 o 
   9   5   3      207.07      229.84     10.31 o 
  10   5   3       11.83       11.91      2.80 o 
  11   5   3       28.39       29.91      4.14 o 
  12   5   3        6.51        6.33      3.70 o 
  13   5   3       14.84       30.85      5.66 o 
 -13   6   3       13.59       17.92      4.94 o 
 -12   6   3        0.49        3.04      2.83 o 
 -11   6   3        6.26        3.70      3.08 o 
 -10   6   3        6.90        7.42      2.05 o 
  -9   6   3        0.03        2.19      1.83 o 
  -8   6   3       41.18       38.21      3.45 o 
  -7   6   3        9.90       11.28      2.26 o 
  -6   6   3        0.45        9.56      3.50 o 
  -5   6   3       23.49       19.55      1.91 o 
  -4   6   3       61.15       52.18      2.84 o 
  -3   6   3     1947.37     1949.13     40.04 o 
  -2   6   3       31.95       33.47      1.84 o 
  -1   6   3      322.05      324.97      5.80 o 
   0   6   3       63.10       48.68      1.57 o 
   1   6   3       17.65       17.58      1.28 o 
   2   6   3       17.15       20.27      1.39 o 
   3   6   3      375.86      360.23      7.63 o 
   4   6   3      393.82      358.37      9.07 o 
   5   6   3      194.82      219.04      5.74 o 
   6   6   3       22.16       19.94      2.73 o 
   7   6   3       23.06       30.27      5.64 o 
   8   6   3       10.04       12.74      2.95 o 
   9   6   3        6.25       17.93      3.26 o 
  10   6   3        3.13        5.04      2.51 o 
  11   6   3       13.02       17.34      3.41 o 
  12   6   3       28.06       20.53      4.46 o 
  13   6   3        8.61        9.75      4.49 o 
 -13   7   3        4.47        4.23      3.49 o 
 -12   7   3        4.85        8.47      3.56 o 
 -11   7   3        8.19        9.38      3.32 o 
 -10   7   3        1.56       -0.34      3.21 o 
  -9   7   3       40.62       35.15      3.51 o 
  -8   7   3        0.22        1.16      1.77 o 
  -7   7   3        4.78        4.64      2.16 o 
  -6   7   3       47.37       48.52      4.63 o 
  -5   7   3       66.96       59.61      3.94 o 
  -4   7   3      231.66      219.94      7.06 o 
  -3   7   3       80.01       78.28      4.17 o 
  -2   7   3      268.50      244.11      6.66 o 
  -1   7   3       81.28       95.42      2.87 o 
   0   7   3      248.85      210.88      8.97 o 
   1   7   3      137.09      131.21      3.90 o 
   2   7   3      188.11      197.88      4.86 o 
   3   7   3      325.66      329.67      8.46 o 
   4   7   3        4.29        7.82      2.08 o 
   5   7   3       13.94       17.28      1.60 o 
   6   7   3       74.37       64.10      4.89 o 
   7   7   3      170.55      170.22      8.06 o 
   8   7   3       49.84       48.79      4.59 o 
   9   7   3        0.56        2.43      2.54 o 
  10   7   3        4.09        4.29      2.56 o 
  11   7   3        2.66        2.03      2.51 o 
  12   7   3        1.16        3.63      3.09 o 
 -12   8   3        0.07        1.98      3.16 o 
 -11   8   3        0.29        1.49      3.13 o 
 -10   8   3        0.02        6.27      6.12 o 
  -9   8   3        1.80        4.71      2.25 o 
  -8   8   3        0.05       -1.09      2.04 o 
  -7   8   3       76.96       62.20      4.59 o 
  -6   8   3        1.98        1.43      1.74 o 
  -5   8   3        2.66        3.29      1.73 o 
  -4   8   3      334.20      343.60     10.06 o 
  -3   8   3      103.40       86.17      3.99 o 
  -2   8   3      187.28      166.16      5.25 o 
  -1   8   3      118.06      117.90      4.71 o 
   0   8   3       26.77       24.39      2.14 o 
   1   8   3      495.66      460.13     19.99 o 
   2   8   3        7.75        7.80      1.80 o 
   3   8   3        8.47       12.97      1.90 o 
   4   8   3      169.97      177.98      5.71 o 
   5   8   3      164.82      159.43      7.49 o 
   6   8   3       66.45       64.72      4.69 o 
   7   8   3        8.72       12.63      2.84 o 
   8   8   3       74.52       82.32      5.62 o 
   9   8   3       17.20       23.29      5.52 o 
  10   8   3        0.00        1.45      2.37 o 
  11   8   3        2.11       13.90      3.91 o 
  12   8   3        4.34        9.07      4.60 o 
 -12   9   3        4.51        6.72      4.13 o 
 -11   9   3        1.28        5.02      3.54 o 
 -10   9   3        7.18        7.80      4.50 o 
  -9   9   3       35.52       48.64      5.88 o 
  -8   9   3       12.74       10.74      2.53 o 
  -7   9   3       26.45       24.21      3.27 o 
  -6   9   3       25.05       26.71      4.81 o 
  -5   9   3        8.75       14.82      3.35 o 
  -4   9   3       22.99       25.71      3.60 o 
  -3   9   3        4.58        3.65      1.75 o 
  -2   9   3        8.63       16.32      2.09 o 
  -1   9   3       16.52       11.16      1.61 o 
   0   9   3       55.77       60.09      2.24 o 
   1   9   3       67.39       46.36      2.86 o 
   2   9   3      138.20      143.06      5.05 o 
   3   9   3       34.87       34.29      3.00 o 
   4   9   3      134.47      104.67      4.41 o 
   5   9   3      125.49      113.96      4.71 o 
   6   9   3       54.38       66.55      4.88 o 
   7   9   3        6.79       10.15      2.68 o 
   8   9   3        7.82        4.20      2.44 o 
   9   9   3       49.47       57.44      5.24 o 
  10   9   3        0.28        6.73      2.90 o 
  11   9   3        0.02       -1.12      3.15 o 
 -11  10   3        1.53        1.36      3.07 o 
 -10  10   3        0.25       -2.93      3.39 o 
  -9  10   3       25.64       18.03      4.00 o 
  -8  10   3       28.29       27.05      3.90 o 
  -7  10   3       28.55       25.93      3.56 o 
  -6  10   3        0.22       -2.02      2.02 o 
  -5  10   3       10.85       11.85      2.87 o 
  -4  10   3       59.86       62.11      4.46 o 
  -3  10   3       14.22       15.55      2.48 o 
  -2  10   3      189.99      185.58      7.36 o 
  -1  10   3       66.32       67.61      4.26 o 
   0  10   3       39.90       29.79      2.67 o 
   1  10   3       47.28       53.29      2.94 o 
   2  10   3       13.94       14.57      1.99 o 
   3  10   3       88.59       94.41      4.27 o 
   4  10   3       27.42       24.56      2.55 o 
   5  10   3       61.08       56.24      3.44 o 
   6  10   3       28.45       28.42      4.34 o 
   7  10   3        3.42        6.40      2.64 o 
   8  10   3        2.55        8.19      2.93 o 
   9  10   3        6.36        5.27      2.94 o 
  10  10   3        0.71       -0.34      2.62 o 
 -10  11   3       11.52       13.39      5.85 o 
  -9  11   3        0.00        6.21      5.84 o 
  -8  11   3       17.34       16.51      5.11 o 
  -7  11   3        5.54        3.81      2.43 o 
  -6  11   3       51.07       27.56      6.30 o 
  -5  11   3        1.31        2.66      2.15 o 
  -4  11   3      131.48      147.10      7.14 o 
  -3  11   3       56.35       46.98      6.70 o 
  -2  11   3       10.00       14.83      2.57 o 
  -1  11   3       33.78       28.94      2.96 o 
   0  11   3        0.03        4.23      2.62 o 
   1  11   3        2.63        6.66      1.75 o 
   2  11   3       93.69       84.65      4.09 o 
   3  11   3        1.84        3.23      1.62 o 
   4  11   3       68.60       67.32      6.33 o 
   5  11   3       42.91       45.29      4.18 o 
   6  11   3       14.66       24.73      4.18 o 
   7  11   3        0.00        6.16      3.09 o 
   8  11   3        0.65        3.69      2.63 o 
   9  11   3        5.12        6.67      3.50 o 
  10  11   3        2.31        2.78      3.81 o 
  -9  12   3        3.89       11.64      4.94 o 
  -8  12   3        0.11        0.76      3.67 o 
  -7  12   3       32.93       41.09      4.40 o 
  -6  12   3       35.11       40.96      6.82 o 
  -5  12   3       18.08       18.58      3.20 o 
  -4  12   3       73.32       75.50      5.24 o 
  -3  12   3      279.70      265.54     12.77 o 
  -2  12   3       36.87       41.15      3.78 o 
  -1  12   3      116.33      102.36      5.56 o 
   0  12   3        0.04       -0.92      1.65 o 
   1  12   3       16.58       14.75      2.40 o 
   2  12   3        7.96       10.02      2.92 o 
   3  12   3       76.50       67.38      4.02 o 
   4  12   3        2.33       11.16      2.86 o 
   5  12   3        0.10        3.61      2.55 o 
   6  12   3        1.14        2.19      2.32 o 
   7  12   3       23.02       27.42      4.54 o 
   8  12   3       11.99       16.16      4.43 o 
   9  12   3       17.18       10.55      4.51 o 
  -8  13   3        8.85        5.50      6.38 o 
  -7  13   3        0.03       -3.10      3.10 o 
  -6  13   3       19.19       29.31      4.83 o 
  -5  13   3        6.78        9.18      3.55 o 
  -4  13   3       37.05       38.81      6.42 o 
  -3  13   3        0.39       -1.05      3.91 o 
  -2  13   3        9.62       14.20      3.39 o 
  -1  13   3        4.20        0.90      4.08 o 
   0  13   3       15.44       22.63      4.08 o 
   1  13   3        0.50        3.17      2.07 o 
   2  13   3        8.39       13.15      2.23 o 
   3  13   3        1.76        2.01      1.74 o 
   4  13   3        0.11        1.76      1.83 o 
   5  13   3        9.85       10.17      2.93 o 
   6  13   3        1.36        2.83      2.82 o 
   7  13   3        3.51        2.32      3.62 o 
   8  13   3        1.58        2.39      3.87 o 
  -7  14   3        0.54       10.42      4.85 o 
  -6  14   3        7.23       10.05      4.05 o 
  -5  14   3        0.93        2.28      3.81 o 
  -4  14   3        1.16       -3.34      3.34 o 
  -3  14   3      169.58      180.53     11.53 o 
  -2  14   3        1.50        9.73      4.99 o 
  -1  14   3        2.64       10.77      6.02 o 
   0  14   3       10.72        6.24      2.94 o 
   1  14   3        0.33        7.81      4.89 o 
   2  14   3       17.70       21.27      3.87 o 
   3  14   3       47.84       55.95      6.06 o 
   4  14   3        0.10        0.42      3.02 o 
   5  14   3       26.27       47.59      7.75 o 
   6  14   3        0.45        0.71      2.97 o 
  -5  15   3        0.21        1.91      3.32 o 
  -4  15   3       11.46       19.13      5.08 o 
  -3  15   3       69.18       82.28      7.61 o 
  -2  15   3       42.20       45.05      6.51 o 
  -1  15   3       36.76       42.99      5.83 o 
   0  15   3        2.22        4.79      3.40 o 
   1  15   3       18.42       21.38      5.58 o 
   2  15   3        7.30       10.81      4.68 o 
   3  15   3        8.53        2.84      5.55 o 
   4  15   3       15.06       27.55      7.66 o 
   5  15   3        3.77       10.34      6.83 o 
  -2  16   3       27.09       28.09      5.52 o 
  -1  16   3        6.51        5.93      3.84 o 
   0  16   3       16.40       21.33      6.27 o 
   1  16   3        1.44       -1.01      3.67 o 
 -14   0   4        0.04       -2.98      6.30 o 
 -13   0   4       33.61       26.90      9.68 o 
 -12   0   4        0.90        9.87      4.50 o 
 -11   0   4       18.91       12.92      3.46 o 
 -10   0   4        1.25        2.81      2.54 o 
  -9   0   4      226.53      233.30     11.02 o 
  -8   0   4      387.86      389.21     14.64 o 
  -7   0   4      413.36      358.73     12.58 o 
  -6   0   4       49.75       56.04      4.25 o 
  -5   0   4      225.41      265.52      8.99 o 
  -4   0   4      761.08      857.94     21.56 o 
  -3   0   4      227.72      236.64     10.41 o 
  -2   0   4      183.35      118.86     14.71 o 
  -1   0   4     2078.75     2008.28     44.39 o 
   0   0   4     3232.59     3133.39     69.27 o 
   1   0   4      280.74      318.12      8.86 o 
   2   0   4      625.78      684.97     16.97 o 
   3   0   4       72.68       65.25      4.79 o 
   4   0   4        9.16       13.04      2.77 o 
   5   0   4       10.38        6.21      1.85 o 
   6   0   4       98.09      110.61      4.98 o 
   7   0   4      121.45       95.10      7.40 o 
   8   0   4        0.44        2.44      1.39 o 
   9   0   4       51.53       50.22      7.79 o 
  10   0   4       21.50       26.32      6.24 o 
  11   0   4        5.98       16.60      9.81 o 
  12   0   4        6.48        9.04      5.40 o 
  13   0   4        9.26        2.94      5.27 o 
 -14   1   4        4.91        1.29      3.63 o 
 -13   1   4        0.03       -0.10      1.94 o 
 -12   1   4        2.08        3.84      2.71 o 
 -11   1   4       29.68       31.09      3.11 o 
 -10   1   4        4.98        3.53      1.89 o 
  -9   1   4       47.50       53.35      3.62 o 
  -8   1   4      126.60      118.54      4.83 o 
  -7   1   4      124.28      118.59      4.71 o 
  -6   1   4        0.04       10.42      3.48 o 
  -5   1   4       17.36       20.80      2.31 o 
  -4   1   4       54.25       62.92      2.95 o 
  -3   1   4      918.63      933.34     15.67 o 
  -2   1   4      113.97      138.96      4.81 o 
  -1   1   4      105.48      119.23      3.07 o 
   0   1   4       47.98       52.52      1.83 o 
   1   1   4     1550.86     1666.80     26.76 o 
   2   1   4      237.33      215.53      4.87 o 
   3   1   4      990.65      986.94     19.43 o 
   4   1   4       54.98       57.24      2.21 o 
   5   1   4       82.15       67.43      2.84 o 
   6   1   4        0.21        5.17      1.76 o 
   7   1   4       15.91       13.23      1.45 o 
   8   1   4        0.40        7.02      3.97 o 
   9   1   4       43.33       58.04      5.17 o 
  10   1   4       60.59       59.27      5.70 o 
  11   1   4        2.34        2.20      3.23 o 
  12   1   4       14.42       15.21      4.20 o 
  13   1   4        0.40        1.07      2.85 o 
 -14   2   4        0.07       -1.05      3.25 o 
 -13   2   4       17.62        8.94      3.33 o 
 -12   2   4        3.51        5.10      2.44 o 
 -11   2   4        6.16       11.13      2.37 o 
 -10   2   4      130.73      112.22     14.03 o 
  -9   2   4      101.39       98.07      5.54 o 
  -8   2   4       16.90       20.80      2.95 o 
  -7   2   4       14.32       13.66      1.85 o 
  -6   2   4      153.46      148.01      4.71 o 
  -5   2   4      129.82      137.14      4.36 o 
  -4   2   4      139.77      168.93      4.08 o 
  -3   2   4      417.81      505.24      8.88 o 
  -2   2   4      424.75      443.64      7.30 o 
  -1   2   4      189.99      203.51      3.49 o 
   0   2   4      252.23      289.77      4.88 o 
   1   2   4       21.84       24.68      2.22 o 
   2   2   4      260.99      265.29      5.46 o 
   3   2   4      288.93      245.20      6.04 o 
   4   2   4       11.35       11.21      1.39 o 
   5   2   4      117.16      118.79      7.07 o 
   6   2   4       96.91       92.57      6.12 o 
   7   2   4      721.46      688.87     21.67 o 
   8   2   4       49.74       56.49      4.15 o 
   9   2   4       84.65      100.28      5.68 o 
  10   2   4       12.31       21.31      3.95 o 
  11   2   4        6.56       10.85      3.66 o 
  12   2   4        0.85       -0.41      2.85 o 
  13   2   4        0.19        2.69      3.54 o 
 -13   3   4       19.27        9.78      3.83 o 
 -12   3   4        0.16        1.68      2.85 o 
 -11   3   4       29.53       26.41      2.71 o 
 -10   3   4       87.93       74.38      4.39 o 
  -9   3   4       61.25       57.19      3.56 o 
  -8   3   4      307.07      280.46      7.85 o 
  -7   3   4        0.67        0.94      1.77 o 
  -6   3   4      270.72      295.32      7.85 o 
  -5   3   4        1.91        2.89      1.08 o 
  -4   3   4        4.20        2.91      0.99 o 
  -3   3   4      271.75      271.52      5.01 o 
  -2   3   4       46.16       40.47      2.06 o 
  -1   3   4       24.64       20.28      1.65 o 
   0   3   4      606.56      558.92     12.34 o 
   1   3   4      864.78     1003.95     15.29 o 
   2   3   4     1074.32     1061.59     17.42 o 
   3   3   4      102.55      115.06      4.96 o 
   4   3   4      831.40      849.40     15.73 o 
   5   3   4        0.10        1.79      0.99 o 
   6   3   4        1.15        4.21      1.05 o 
   7   3   4       23.45       18.27      2.59 o 
   8   3   4      374.89      390.33     18.89 o 
   9   3   4      105.27       96.07      6.70 o 
  10   3   4        5.87        1.82      2.77 o 
  11   3   4        5.14       12.17      3.57 o 
  12   3   4       13.89       11.37      4.02 o 
  13   3   4       13.22       15.07      4.76 o 
 -13   4   4        0.04        1.61      3.29 o 
 -12   4   4        1.47        0.91      2.63 o 
 -11   4   4       27.30       35.50      3.84 o 
 -10   4   4       14.47       21.39      3.30 o 
  -9   4   4        2.17        3.10      1.80 o 
  -8   4   4       39.04       42.91      4.48 o 
  -7   4   4       38.59       35.43      3.77 o 
  -6   4   4        0.14        2.15      0.97 o 
  -5   4   4      368.50      363.82      7.60 o 
  -4   4   4      282.31      279.61      7.88 o 
  -3   4   4       84.22       80.00      2.21 o 
  -2   4   4       36.47       26.28      1.71 o 
  -1   4   4       20.01       17.61      1.83 o 
   0   4   4      206.55      192.24      5.43 o 
   1   4   4       69.37       67.79      3.18 o 
   2   4   4     1599.21     1531.84     24.69 o 
   3   4   4       85.11       78.88      3.12 o 
   4   4   4       49.53       45.77      2.28 o 
   5   4   4      110.97      110.58      3.37 o 
   6   4   4       12.26       17.06      2.18 o 
   7   4   4       14.03       15.98      2.52 o 
   8   4   4        0.26        1.66      1.99 o 
   9   4   4        0.65        9.35      2.98 o 
  10   4   4        0.01       -2.03      2.03 o 
  11   4   4       12.26       21.21      4.35 o 
  12   4   4        0.92        2.47      3.40 o 
  13   4   4       43.91       64.06      7.93 o 
 -13   5   4        0.28       -0.13      2.51 o 
 -12   5   4        0.01        1.64      2.49 o 
 -11   5   4       16.84       16.25      3.20 o 
 -10   5   4       22.18       27.89      3.67 o 
  -9   5   4        0.37        3.36      2.10 o 
  -8   5   4      146.09      127.17      6.43 o 
  -7   5   4        3.82        9.57      3.01 o 
  -6   5   4        2.02       12.30      3.45 o 
  -5   5   4       30.53       22.26      2.16 o 
  -4   5   4      526.61      466.33     14.25 o 
  -3   5   4        1.49       12.41      2.62 o 
  -2   5   4       22.18       20.49      2.20 o 
  -1   5   4      101.45       99.80      4.14 o 
   0   5   4      938.70      935.30     19.86 o 
   1   5   4      273.12      272.60     10.08 o 
   2   5   4     2344.03     2268.07     36.71 o 
   3   5   4      142.50      133.63      3.71 o 
   4   5   4        0.89       -0.16      0.93 o 
   5   5   4       18.89       17.10      2.13 o 
   6   5   4       34.12       30.74      3.06 o 
   7   5   4       17.01       20.50      2.89 o 
   8   5   4        7.45       14.34      3.11 o 
   9   5   4       56.20       65.03      5.01 o 
  10   5   4        2.70       10.05      3.37 o 
  11   5   4        1.99        3.66      3.11 o 
  12   5   4        0.95        2.10      2.99 o 
 -13   6   4        5.91        2.11      3.33 o 
 -12   6   4        3.95       15.22      3.82 o 
 -11   6   4       79.07       74.82      8.30 o 
 -10   6   4        0.61        0.87      1.86 o 
  -9   6   4       54.26       57.85      4.49 o 
  -8   6   4       30.37       25.76      3.12 o 
  -7   6   4       50.79       58.50      5.05 o 
  -6   6   4       43.32       50.68      3.51 o 
  -5   6   4       42.90       28.79      2.45 o 
  -4   6   4       55.28       47.17      2.78 o 
  -3   6   4       42.83       34.72      2.03 o 
  -2   6   4       98.44       99.63      3.75 o 
  -1   6   4       13.21       16.95      1.67 o 
   0   6   4       81.57       83.90      3.44 o 
   1   6   4       60.75       53.00      2.14 o 
   2   6   4      928.43      850.53     15.62 o 
   3   6   4      750.91      685.08     15.70 o 
   4   6   4       12.22       19.75      3.07 o 
   5   6   4        0.68        0.66      1.88 o 
   6   6   4      148.07      141.67      6.76 o 
   7   6   4      229.46      226.52      9.55 o 
   8   6   4      127.25      128.32      7.08 o 
   9   6   4       35.80       34.36      3.96 o 
  10   6   4        0.04        2.00      2.46 o 
  11   6   4       27.61       26.67      4.11 o 
  12   6   4       11.04        8.15      4.07 o 
 -12   7   4        1.49       -0.10      2.80 o 
 -11   7   4       13.61        8.80      4.35 o 
 -10   7   4       18.06       22.82      3.34 o 
  -9   7   4       15.40       19.23      3.11 o 
  -8   7   4       25.37       24.70      3.26 o 
  -7   7   4       32.12       39.53      5.08 o 
  -6   7   4       67.67       63.77      5.18 o 
  -5   7   4      222.03      220.96      7.37 o 
  -4   7   4      131.29      117.52      4.74 o 
  -3   7   4       11.74       13.91      2.30 o 
  -2   7   4       30.03       25.90      2.61 o 
  -1   7   4      188.90      171.34      5.23 o 
   0   7   4       43.57       52.13      2.73 o 
   1   7   4       53.83       62.99      2.15 o 
   2   7   4      214.94      232.88      5.70 o 
   3   7   4       12.35       13.37      2.21 o 
   4   7   4       25.67       37.88      2.28 o 
   5   7   4        0.67        1.49      1.74 o 
   6   7   4      389.70      365.20     13.95 o 
   7   7   4      151.36      161.75      8.64 o 
   8   7   4       56.03       54.59      5.61 o 
   9   7   4        7.27        6.32      3.50 o 
  10   7   4        7.93       11.24      3.78 o 
  11   7   4        0.02        1.12      2.58 o 
  12   7   4        3.96        4.47      3.62 o 
 -12   8   4        0.18       -0.02      3.71 o 
 -11   8   4        3.75        3.27      2.72 o 
 -10   8   4        0.18       -0.78      2.98 o 
  -9   8   4        5.62        5.63      2.47 o 
  -8   8   4        0.35        3.44      2.12 o 
  -7   8   4        0.94        0.02      1.76 o 
  -6   8   4       76.85       66.89      4.51 o 
  -5   8   4       40.59       39.68      3.20 o 
  -4   8   4      117.06      111.55      5.43 o 
  -3   8   4       15.07       13.93      2.80 o 
  -2   8   4       64.19       56.98      4.77 o 
  -1   8   4       32.41       24.63      1.83 o 
   0   8   4       53.84       48.17      3.92 o 
   1   8   4       24.90       23.44      2.30 o 
   2   8   4        0.23        0.38      0.92 o 
   3   8   4      276.17      265.66      8.28 o 
   4   8   4        0.34        1.57      1.67 o 
   5   8   4        1.15        0.46      2.31 o 
   6   8   4       21.51       29.36      3.46 o 
   7   8   4        0.00        1.91      2.10 o 
   8   8   4        0.38       -2.22      2.23 o 
   9   8   4        1.75       -1.82      2.81 o 
  10   8   4        4.71        0.81      2.27 o 
  11   8   4        0.32        0.42      2.22 o 
 -11   9   4        0.06        8.48      8.58 o 
 -10   9   4        1.15        0.44      2.64 o 
  -9   9   4       14.62       16.41      3.45 o 
  -8   9   4       20.13       25.81      5.24 o 
  -7   9   4       16.95       22.88      3.17 o 
  -6   9   4       64.44       58.65      4.38 o 
  -5   9   4      182.66      179.92      7.53 o 
  -4   9   4      162.77      148.64      8.68 o 
  -3   9   4       43.46       39.26      4.60 o 
  -2   9   4       17.15       15.34      3.20 o 
  -1   9   4        5.49       10.01      2.63 o 
   0   9   4       85.82       87.52      4.16 o 
   1   9   4       63.88       69.94      4.77 o 
   2   9   4        0.03       -1.23      1.23 o 
   3   9   4        0.81        1.68      1.38 o 
   4   9   4       62.52       65.62      3.61 o 
   5   9   4       10.84       16.23      2.62 o 
   6   9   4       99.47       99.52      6.01 o 
   7   9   4        2.70        8.19      5.08 o 
   8   9   4       10.51        9.89      3.09 o 
   9   9   4       15.02       20.91      4.64 o 
  10   9   4       14.52       16.16      4.10 o 
 -10  10   4        2.78        4.27      5.74 o 
  -9  10   4        8.42       23.91      5.83 o 
  -8  10   4       29.78       37.64      5.07 o 
  -7  10   4        1.91        3.34      3.10 o 
  -6  10   4       38.20       31.45      4.37 o 
  -5  10   4       16.17       22.87      3.60 o 
  -4  10   4        6.46        6.92      4.24 o 
  -3  10   4      161.52      176.47     10.11 o 
  -2  10   4      242.15      257.36     12.09 o 
  -1  10   4       47.52       37.93      4.37 o 
   0  10   4       51.27       40.72      2.91 o 
   1  10   4      119.69      107.22      5.01 o 
   2  10   4      335.71      321.55     11.51 o 
   3  10   4      186.80      180.76      6.23 o 
   4  10   4       17.20       12.13      2.27 o 
   5  10   4       17.89       18.07      2.80 o 
   6  10   4       49.62       58.26      5.14 o 
   7  10   4        0.51        4.99      3.33 o 
   8  10   4        1.30        5.37      4.22 o 
   9  10   4       14.22       19.18      4.13 o 
  10  10   4       16.40       27.17      8.37 o 
 -10  11   4        3.93        6.37      5.21 o 
  -9  11   4        4.64        3.01      4.09 o 
  -8  11   4        1.21        2.48      2.89 o 
  -7  11   4       15.57       15.95      5.58 o 
  -6  11   4       23.24       29.24      4.36 o 
  -5  11   4        3.63        6.93      2.90 o 
  -4  11   4        8.97        7.34      3.11 o 
  -3  11   4       24.29       19.55      4.36 o 
  -2  11   4        0.03       -0.10      2.13 o 
  -1  11   4       88.69       94.90      6.72 o 
   0  11   4        2.24        2.78      3.73 o 
   1  11   4       70.75       56.10      3.93 o 
   2  11   4       24.05       27.48      2.99 o 
   3  11   4        0.08        0.08      1.98 o 
   4  11   4       29.08       33.31      6.31 o 
   5  11   4        8.05        8.55      2.45 o 
   6  11   4       26.44       30.12      4.03 o 
   7  11   4        5.19        2.12      2.46 o 
   8  11   4        0.24        1.73      2.68 o 
   9  11   4        8.26       23.46      7.36 o 
  -9  12   4        1.71        2.38      3.72 o 
  -8  12   4        8.84        5.60      4.39 o 
  -7  12   4        1.69        1.49      2.94 o 
  -6  12   4        1.71        5.66      3.56 o 
  -5  12   4       10.26        9.58      3.77 o 
  -4  12   4       27.45       31.80      4.71 o 
  -3  12   4        5.12        0.29      3.78 o 
  -2  12   4      156.15      156.06      9.62 o 
  -1  12   4        9.97        6.76      2.94 o 
   0  12   4       38.02       37.29      4.99 o 
   1  12   4        0.03        1.31      2.45 o 
   2  12   4       36.70       24.31      3.16 o 
   3  12   4        3.13        9.60      2.54 o 
   4  12   4       26.09       16.47      5.08 o 
   5  12   4       26.27       20.23      4.17 o 
   6  12   4        0.56        2.78      3.17 o 
   7  12   4        0.43       -3.26      3.26 o 
   8  12   4        1.02        3.41      5.44 o 
  -8  13   4        1.12       -0.86      3.77 o 
  -7  13   4        1.05       -0.02      3.57 o 
  -6  13   4        0.28        2.04      3.58 o 
  -5  13   4        6.22        8.00      3.90 o 
  -4  13   4       23.34       21.86      4.57 o 
  -3  13   4        2.73       -0.25      2.45 o 
  -2  13   4        2.67        3.88      3.28 o 
  -1  13   4        0.39        4.72      3.21 o 
   0  13   4        1.13        0.88      2.44 o 
   1  13   4        3.09        2.65      2.69 o 
   2  13   4       54.61       53.50      7.18 o 
   3  13   4        2.16        1.42      2.01 o 
   4  13   4       17.34       27.20      6.68 o 
   5  13   4        3.19        5.92      2.70 o 
   6  13   4        3.32        2.29      4.07 o 
   7  13   4       14.30       26.50      6.68 o 
  -6  14   4        0.04        3.45      5.28 o 
  -5  14   4        0.20        2.40      2.97 o 
  -4  14   4        0.54        1.76      3.07 o 
  -3  14   4       18.07       22.91      6.11 o 
  -2  14   4        3.60       -2.16      3.34 o 
  -1  14   4        0.05       -0.54      2.27 o 
   0  14   4       15.30        9.77      3.99 o 
   1  14   4        0.22        3.43      3.31 o 
   2  14   4        0.00       -2.80      3.14 o 
   3  14   4       33.02       32.25      6.18 o 
   4  14   4        9.01        4.70      4.41 o 
   5  14   4       35.20       22.94     23.99 o 
  -4  15   4        0.01        0.30      2.85 o 
  -3  15   4       13.87       13.52      6.10 o 
  -2  15   4        4.90        3.13      3.14 o 
  -1  15   4       13.90       12.08      6.46 o 
   0  15   4        0.54       -1.23      2.64 o 
   1  15   4        1.72       -1.34      2.60 o 
   2  15   4       24.94       18.10      4.55 o 
   3  15   4        1.45       -3.08      4.57 o 
 -13   1   5       17.13       25.05      5.48 o 
 -12   1   5        2.47        5.44      2.29 o 
 -11   1   5        0.06       -1.56      2.03 o 
 -10   1   5        8.85       10.00      2.37 o 
  -9   1   5       65.26       67.63      4.22 o 
  -8   1   5      272.03      251.00      8.35 o 
  -7   1   5      211.99      208.41      6.93 o 
  -6   1   5       37.26       43.63      2.80 o 
  -5   1   5       23.64       22.87      2.20 o 
  -4   1   5       61.39       65.44      2.86 o 
  -3   1   5      632.20      664.04     13.02 o 
  -2   1   5       99.36      100.81      3.40 o 
  -1   1   5      751.31      799.55     16.15 o 
   0   1   5      123.30      132.00      4.49 o 
   1   1   5       28.08       38.16      2.78 o 
   2   1   5        0.79        0.72      0.96 o 
   3   1   5      120.32      129.29      4.07 o 
   4   1   5       15.79       11.48      1.52 o 
   5   1   5        2.75       -1.63      1.63 o 
   6   1   5      393.09      362.55     10.38 o 
   7   1   5       54.86       54.40      3.23 o 
   8   1   5       21.64       20.74      2.77 o 
   9   1   5       13.90       17.09      4.74 o 
  10   1   5        6.93       13.22      4.63 o 
  11   1   5       24.04       28.53      4.90 o 
  12   1   5        0.38        3.27      3.18 o 
 -13   2   5        7.51       12.61      8.28 o 
 -12   2   5        5.03        3.71      3.08 o 
 -11   2   5       30.89       15.11      3.14 o 
 -10   2   5        2.09        3.22      2.52 o 
  -9   2   5      629.56      588.42     16.57 o 
  -8   2   5      144.26      140.38      6.12 o 
  -7   2   5        1.87        1.75      1.50 o 
  -6   2   5      142.69      156.11      9.76 o 
  -5   2   5       48.20       49.53      2.74 o 
  -4   2   5      123.97      137.02      4.05 o 
  -3   2   5      915.65      985.28     20.86 o 
  -2   2   5      194.51      198.53      4.51 o 
  -1   2   5       34.44       30.49      1.99 o 
   0   2   5       30.05       22.88      1.96 o 
   1   2   5       46.56       40.30      2.33 o 
   2   2   5      258.48      235.18      5.57 o 
   3   2   5        3.51        5.59      1.37 o 
   4   2   5       74.30       80.42      3.64 o 
   5   2   5        0.32        2.33      1.20 o 
   6   2   5       75.68       88.27      3.82 o 
   7   2   5      113.15      106.71      6.10 o 
   8   2   5      192.48      185.42      7.74 o 
   9   2   5       42.29       59.91      6.09 o 
  10   2   5        7.55       12.62      4.05 o 
  11   2   5       28.98       27.64      5.25 o 
  12   2   5        1.84        0.88      2.65 o 
 -13   3   5        2.97        2.41      3.39 o 
 -12   3   5        0.00        0.48      2.03 o 
 -11   3   5        0.00       -0.25      2.96 o 
 -10   3   5       12.40       13.55      2.85 o 
  -9   3   5       44.84       49.37      3.35 o 
  -8   3   5       31.78       36.39      2.89 o 
  -7   3   5       10.96       22.40      2.41 o 
  -6   3   5       75.93       87.25      3.61 o 
  -5   3   5      264.56      258.19      8.24 o 
  -4   3   5        1.17        4.18      2.44 o 
  -3   3   5      102.61       89.53      2.80 o 
  -2   3   5       22.07       39.22      2.59 o 
  -1   3   5       33.81       32.40      5.28 o 
   0   3   5      130.08      125.78      4.83 o 
   1   3   5      412.45      419.75      8.05 o 
   2   3   5      205.77      212.77      7.31 o 
   3   3   5       17.91       16.22      2.22 o 
   4   3   5       72.37       72.48      2.86 o 
   5   3   5       47.17       58.22      2.93 o 
   6   3   5       21.16       26.65      2.17 o 
   7   3   5        0.08        0.98      3.24 o 
   8   3   5       56.82       67.57      4.88 o 
   9   3   5      117.38      123.84      8.15 o 
  10   3   5       11.41       10.25      3.67 o 
  11   3   5        3.50        0.28      3.42 o 
  12   3   5        0.45        1.55      3.63 o 
 -13   4   5        5.87        7.51      5.90 o 
 -12   4   5       11.37       12.75      4.28 o 
 -11   4   5        0.29        5.53      2.77 o 
 -10   4   5       14.32       12.87      2.91 o 
  -9   4   5      157.12      154.60      7.46 o 
  -8   4   5      143.79      151.78      7.33 o 
  -7   4   5       29.98       31.82      5.97 o 
  -6   4   5        0.30        4.87      2.73 o 
  -5   4   5        2.53        2.29      2.72 o 
  -4   4   5        6.73        5.15      2.98 o 
  -3   4   5       94.40       98.67      3.97 o 
  -2   4   5       92.94       95.73      4.04 o 
  -1   4   5        0.74        9.44      2.60 o 
   0   4   5      665.77      677.26     15.94 o 
   1   4   5      110.93      105.50      4.47 o 
   2   4   5     1201.86     1081.18     19.17 o 
   3   4   5        0.47        5.66      1.61 o 
   4   4   5       77.51       70.60      2.88 o 
   5   4   5       36.87       37.55      2.25 o 
   6   4   5        0.01       -1.81      1.81 o 
   7   4   5      104.80      107.45      5.77 o 
   8   4   5      176.18      170.28      8.02 o 
   9   4   5        1.42        1.22      2.78 o 
  10   4   5        0.08        0.35      4.67 o 
  11   4   5        5.03        1.52      3.12 o 
  12   4   5       24.71       34.95      5.79 o 
 -12   5   5        8.42       12.21      6.29 o 
 -11   5   5       38.03       51.41      5.16 o 
 -10   5   5        0.93       -2.30      2.48 o 
  -9   5   5        0.27        4.51      2.39 o 
  -8   5   5      152.14      141.62      8.76 o 
  -7   5   5        4.05        2.92      1.92 o 
  -6   5   5        6.13       11.44      2.23 o 
  -5   5   5      144.83      148.71      5.04 o 
  -4   5   5      144.48      141.17      4.81 o 
  -3   5   5      171.58      164.59      7.43 o 
  -2   5   5       21.64       30.65      3.94 o 
  -1   5   5       21.83       25.97      3.01 o 
   0   5   5       35.60       41.42      3.05 o 
   1   5   5      138.03      118.94      5.00 o 
   2   5   5       76.85       64.20      3.76 o 
   3   5   5      726.80      681.93     27.10 o 
   4   5   5        3.04        2.55      1.18 o 
   5   5   5       10.72       12.39      1.59 o 
   6   5   5      117.04      139.89      6.72 o 
   7   5   5        6.53        0.22      1.68 o 
   8   5   5       22.10       18.29      4.53 o 
   9   5   5        0.05       -1.45      2.17 o 
  10   5   5        4.86        6.58      2.87 o 
  11   5   5        6.61        6.83      3.82 o 
  12   5   5       13.23        9.94      4.10 o 
 -12   6   5        0.31        8.45      4.71 o 
 -11   6   5        6.20        4.72      2.66 o 
 -10   6   5       47.34       38.55      4.17 o 
  -9   6   5       39.29       36.45      4.08 o 
  -8   6   5       26.73       25.98      3.14 o 
  -7   6   5        5.82       10.99      3.03 o 
  -6   6   5       54.15       52.25      3.57 o 
  -5   6   5       13.09       11.73      2.99 o 
  -4   6   5      279.06      265.22     10.67 o 
  -3   6   5       52.54       52.15      2.66 o 
  -2   6   5       61.41       53.58      4.07 o 
  -1   6   5      132.81      131.81      4.89 o 
   0   6   5        5.61        1.48      1.44 o 
   1   6   5       35.23       37.38      3.00 o 
   2   6   5        2.19        4.57      1.89 o 
   3   6   5      294.78      289.21      9.12 o 
   4   6   5       69.32       63.81      3.16 o 
   5   6   5       86.30       82.81      3.50 o 
   6   6   5      118.72      122.55      6.46 o 
   7   6   5        5.19        5.92      2.67 o 
   8   6   5        1.11        3.21      2.49 o 
   9   6   5       18.83       12.38      3.30 o 
  10   6   5        0.50        5.43      3.46 o 
  11   6   5       30.49       35.55      6.51 o 
 -12   7   5        0.81        3.15      3.32 o 
 -11   7   5        0.04        0.51      3.19 o 
 -10   7   5        7.17       10.53      4.15 o 
  -9   7   5        0.97        2.05      1.83 o 
  -8   7   5       47.85       37.91      3.86 o 
  -7   7   5        8.69       10.57      4.10 o 
  -6   7   5        8.34       11.87      3.28 o 
  -5   7   5        1.85        3.99      2.46 o 
  -4   7   5      102.63      103.34      6.90 o 
  -3   7   5       43.74       53.62      4.94 o 
  -2   7   5       57.03       46.17      4.25 o 
  -1   7   5       35.30       34.71      2.52 o 
   0   7   5        1.11       -0.30      1.29 o 
   1   7   5      330.19      325.94     10.73 o 
   2   7   5      243.48      230.81      8.65 o 
   3   7   5      432.99      403.49     15.49 o 
   4   7   5       90.97       84.06      3.47 o 
   5   7   5      112.09      106.99      4.18 o 
   6   7   5       47.54       48.48      3.93 o 
   7   7   5        8.93       16.58      2.94 o 
   8   7   5       38.33       40.46      4.33 o 
   9   7   5       31.57       29.88      4.75 o 
  10   7   5        1.41        6.44      3.27 o 
  11   7   5        4.76        3.89      3.69 o 
 -11   8   5        0.92       -0.82      3.17 o 
 -10   8   5       13.96       22.87      4.41 o 
  -9   8   5       31.76       34.85      5.13 o 
  -8   8   5       19.80       25.97      4.60 o 
  -7   8   5        1.72       -1.49      2.46 o 
  -6   8   5       12.42       20.45      3.71 o 
  -5   8   5       13.37        8.16      3.05 o 
  -4   8   5       16.28        9.44      3.38 o 
  -3   8   5      259.77      264.14     11.99 o 
  -2   8   5      308.60      309.28     12.91 o 
  -1   8   5       92.01       86.29      4.39 o 
   0   8   5        6.00       11.96      3.21 o 
   1   8   5      197.43      189.49      7.39 o 
   2   8   5       33.97       42.97      3.70 o 
   3   8   5      193.15      179.12     10.78 o 
   4   8   5       10.19       10.26      2.27 o 
   5   8   5      129.25      115.46      7.18 o 
   6   8   5       56.42       53.70      4.24 o 
   7   8   5       14.32       17.81      2.94 o 
   8   8   5       44.63       39.92      4.15 o 
   9   8   5        1.41        7.88      4.74 o 
  10   8   5        1.48        2.28      2.68 o 
 -11   9   5        1.91        3.72      4.08 o 
 -10   9   5        3.01        3.12      3.97 o 
  -9   9   5        3.23        7.62      4.48 o 
  -8   9   5       28.07       32.53      5.24 o 
  -7   9   5        9.08        7.71      3.58 o 
  -6   9   5       34.04       31.70      4.89 o 
  -5   9   5       18.38       21.55      4.09 o 
  -4   9   5      122.26      124.45      9.48 o 
  -3   9   5      185.10      184.22     11.19 o 
  -2   9   5       14.36       24.15      4.15 o 
  -1   9   5      272.25      274.95     12.40 o 
   0   9   5      133.44      114.10      6.23 o 
   1   9   5       47.22       58.04      4.65 o 
   2   9   5       70.03       60.96      4.25 o 
   3   9   5       19.94       26.69      3.18 o 
   4   9   5       66.85       66.99      6.75 o 
   5   9   5       84.30       78.08      6.72 o 
   6   9   5      122.33      114.72      8.56 o 
   7   9   5        4.15        9.36      3.18 o 
   8   9   5        4.82        9.95      3.75 o 
   9   9   5        1.07        3.54      3.08 o 
  10   9   5        0.57        1.11      3.12 o 
 -10  10   5        0.14        1.41      3.85 o 
  -9  10   5        9.44        6.62      4.80 o 
  -8  10   5       74.46       76.95      7.53 o 
  -7  10   5       39.12       32.50      5.58 o 
  -6  10   5        7.84        5.08      2.96 o 
  -5  10   5       16.27       19.53      3.76 o 
  -4  10   5       63.48       51.17      5.36 o 
  -3  10   5       63.60       53.82      5.30 o 
  -2  10   5       65.55       62.79      5.97 o 
  -1  10   5        9.31       11.65      5.34 o 
   0  10   5       30.09       32.10      4.61 o 
   1  10   5       14.72       19.09      2.63 o 
   2  10   5        0.07        0.66      1.60 o 
   3  10   5        0.00       -0.06      1.80 o 
   4  10   5        0.62       -0.85      1.84 o 
   5  10   5        0.28        0.53      2.26 o 
   6  10   5        3.28        4.60      3.01 o 
   7  10   5        4.07        2.98      3.20 o 
   8  10   5        0.09       -0.38      2.88 o 
   9  10   5       42.23       56.70      7.32 o 
  -9  11   5        5.63       12.05      5.81 o 
  -8  11   5       39.05       35.55      5.52 o 
  -7  11   5       15.91        8.64      3.87 o 
  -6  11   5        4.59        8.10      4.03 o 
  -5  11   5       30.83       30.44      4.43 o 
  -4  11   5        0.62        1.34      2.43 o 
  -3  11   5       26.30       27.79      4.32 o 
  -2  11   5       28.23       29.43      4.67 o 
  -1  11   5       61.45       61.66      5.88 o 
   0  11   5        3.54        4.74      2.90 o 
   1  11   5        8.28        3.61      2.48 o 
   2  11   5        0.59        1.00      3.14 o 
   3  11   5        1.20        3.59      2.10 o 
   4  11   5        0.24        0.42      2.16 o 
   5  11   5       19.19       20.83      4.32 o 
   6  11   5        8.76       16.12      3.92 o 
   7  11   5        1.06       -3.01      3.01 o 
   8  11   5       12.62       16.20      4.46 o 
  -8  12   5        1.99        2.58      3.24 o 
  -7  12   5        6.53        1.13      2.99 o 
  -6  12   5       12.35       22.17      4.17 o 
  -5  12   5        0.00        3.04      2.71 o 
  -4  12   5        1.70        4.16      3.01 o 
  -3  12   5        0.70        2.24      2.91 o 
  -2  12   5        4.06        7.20      3.55 o 
  -1  12   5        2.14        2.43      3.39 o 
   0  12   5        3.47       11.30      3.98 o 
   1  12   5        2.41        3.17      3.01 o 
   2  12   5       11.61        9.04      3.61 o 
   3  12   5        0.65       -0.43      1.62 o 
   4  12   5       20.51       23.60      3.90 o 
   5  12   5        7.69        8.14      3.60 o 
   6  12   5        0.48       -0.67      2.41 o 
   7  12   5       15.33       22.38      5.18 o 
  -6  13   5        0.12       -0.05      4.62 o 
  -5  13   5        1.10        4.04      3.18 o 
  -4  13   5        4.50        4.88      5.24 o 
  -3  13   5        0.00        1.87      2.84 o 
  -2  13   5        0.17       -0.55      2.55 o 
  -1  13   5        1.27       -1.24      2.92 o 
   0  13   5        4.74        3.06      2.92 o 
   1  13   5        0.56        1.22      2.75 o 
   2  13   5        7.23        6.98      5.33 o 
   3  13   5        9.84       10.84      4.24 o 
   4  13   5        8.76       17.65      7.36 o 
   5  13   5       13.49       16.44      4.83 o 
   6  13   5        1.09        2.07      3.26 o 
  -5  14   5        3.54        1.08      3.17 o 
  -4  14   5        3.53        5.48      3.75 o 
  -3  14   5        4.18        1.81      3.25 o 
  -2  14   5        0.17        3.18      3.99 o 
  -1  14   5       31.32       34.81      5.85 o 
   0  14   5        1.47        0.64      2.68 o 
   1  14   5        2.15        6.53      3.42 o 
   2  14   5        2.44        2.23      2.96 o 
   3  14   5        9.50        6.29      4.52 o 
   4  14   5        0.23       -2.24      3.56 o 
 -12   0   6       16.07       20.93      4.79 o 
 -11   0   6        4.28        0.61      2.31 o 
 -10   0   6       20.95       16.12      4.15 o 
  -9   0   6      111.52       94.29      7.34 o 
  -8   0   6        4.73        9.15      4.33 o 
  -7   0   6        0.17        1.33      2.32 o 
  -6   0   6      258.21      273.66     12.60 o 
  -5   0   6      100.87      112.71     11.37 o 
  -4   0   6      325.85      342.80     17.45 o 
  -3   0   6        5.82       11.42      2.59 o 
  -2   0   6      146.25      138.98      6.37 o 
  -1   0   6        2.68        2.77      4.47 o 
   0   0   6       95.61       92.38      6.28 o 
   1   0   6      756.07      736.80     23.46 o 
   2   0   6      785.69      861.22     28.17 o 
   3   0   6      812.61      795.91     25.97 o 
   4   0   6      206.15      214.57      9.85 o 
   5   0   6        5.87       11.92      3.91 o 
   6   0   6        1.96        3.69      3.48 o 
   7   0   6      291.90      261.17     17.99 o 
   8   0   6       96.03      104.40     12.18 o 
   9   0   6       61.86       56.00      7.80 o 
  10   0   6       51.46       44.31      8.70 o 
  11   0   6       74.23       56.97      9.87 o 
 -12   1   6        0.58        0.20      2.31 o 
 -11   1   6        3.03        3.75      2.24 o 
 -10   1   6        1.49        1.92      1.90 o 
  -9   1   6       18.97       21.64      3.04 o 
  -8   1   6        0.26        0.03      1.61 o 
  -7   1   6      201.43      204.42      7.66 o 
  -6   1   6       96.21       81.99      4.83 o 
  -5   1   6        8.50       15.40      2.04 o 
  -4   1   6       52.73       52.20      2.83 o 
  -3   1   6       85.06       64.83      5.66 o 
  -2   1   6       12.95       17.93      1.70 o 
  -1   1   6      444.04      454.87     15.42 o 
   0   1   6      288.52      303.74      8.32 o 
   1   1   6      101.96       90.53      3.50 o 
   2   1   6      145.76      148.92      4.97 o 
   3   1   6        0.02       -0.65      1.21 o 
   4   1   6       91.43       80.22      3.79 o 
   5   1   6       24.77       26.67      2.84 o 
   6   1   6       64.28       77.15      3.94 o 
   7   1   6       11.57       11.61      3.41 o 
   8   1   6      104.12      103.54      5.86 o 
   9   1   6        0.01        0.93      2.99 o 
  10   1   6       41.29       40.41      6.12 o 
  11   1   6       19.83       14.03      4.29 o 
 -12   2   6        0.31       -2.90      2.90 o 
 -11   2   6        0.52        1.65      2.14 o 
 -10   2   6       23.58       29.08      3.94 o 
  -9   2   6       14.54       15.62      2.74 o 
  -8   2   6       87.81       84.29      4.64 o 
  -7   2   6       66.01       69.78      4.38 o 
  -6   2   6       11.20       22.36      2.56 o 
  -5   2   6        2.78        4.33      2.02 o 
  -4   2   6       36.96       39.36      3.55 o 
  -3   2   6        4.40        5.46      1.14 o 
  -2   2   6       12.10        9.49      1.26 o 
  -1   2   6      105.96      103.75      3.83 o 
   0   2   6        0.33        1.13      0.94 o 
   1   2   6        0.88        0.17      1.58 o 
   2   2   6       30.90       32.20      2.20 o 
   3   2   6       27.61       30.34      2.28 o 
   4   2   6       28.13       43.05      4.22 o 
   5   2   6      146.52      132.83      4.97 o 
   6   2   6        8.75       12.05      2.03 o 
   7   2   6        0.65        0.30      1.76 o 
   8   2   6        7.67        2.47      2.57 o 
   9   2   6       25.40       26.96      4.54 o 
  10   2   6        2.36        7.47      3.53 o 
  11   2   6        5.83       13.70      4.57 o 
 -12   3   6        4.36       -0.76      2.22 o 
 -11   3   6       15.94       12.78      3.14 o 
 -10   3   6       13.84       12.71      3.14 o 
  -9   3   6        0.78        2.98      2.22 o 
  -8   3   6       23.92       26.02      2.98 o 
  -7   3   6       11.09       13.40      4.70 o 
  -6   3   6       34.10       29.28      2.36 o 
  -5   3   6        4.70        7.91      2.03 o 
  -4   3   6       17.87       23.52      1.76 o 
  -3   3   6      280.81      278.55      9.17 o 
  -2   3   6        7.75        9.00      2.42 o 
  -1   3   6      116.13      129.39      6.02 o 
   0   3   6       39.67       43.65      3.45 o 
   1   3   6       93.64       99.77      5.03 o 
   2   3   6      150.43      142.32      5.22 o 
   3   3   6        3.19        8.72      2.27 o 
   4   3   6       19.40       23.97      2.53 o 
   5   3   6        0.26        0.02      1.43 o 
   6   3   6       20.05       15.87      2.08 o 
   7   3   6       79.02       69.97      4.75 o 
   8   3   6       35.93       43.76      4.66 o 
   9   3   6        7.46        5.61      3.10 o 
  10   3   6       22.73       32.30      5.75 o 
  11   3   6        2.96        4.29      3.87 o 
 -12   4   6        0.01        1.27      3.66 o 
 -11   4   6        5.94        4.02      2.77 o 
 -10   4   6        2.79        7.01      4.41 o 
  -9   4   6       10.41       13.90      2.82 o 
  -8   4   6        2.03       10.40      2.64 o 
  -7   4   6       19.95       24.28      3.34 o 
  -6   4   6        5.83        8.60      2.71 o 
  -5   4   6       46.20       44.06      3.17 o 
  -4   4   6      126.62      120.73      5.34 o 
  -3   4   6       21.23       21.26      2.33 o 
  -2   4   6       93.06       88.74      4.63 o 
  -1   4   6        7.08       10.66      3.19 o 
   0   4   6      170.83      169.52      6.65 o 
   1   4   6       27.99       24.29      2.78 o 
   2   4   6        0.04        2.30      1.89 o 
   3   4   6        1.05        3.97      2.69 o 
   4   4   6       29.07       29.36      2.46 o 
   5   4   6        0.05       -1.35      1.35 o 
   6   4   6        9.49       11.43      2.34 o 
   7   4   6       28.56       28.93      3.52 o 
   8   4   6        0.05        2.68      2.61 o 
   9   4   6        5.01       11.62      3.08 o 
  10   4   6        6.03       12.93      4.97 o 
  11   4   6        0.11       -1.36      2.94 o 
 -12   5   6       16.45       29.35      8.10 o 
 -11   5   6       17.04       20.37      5.12 o 
 -10   5   6       21.16       21.34      4.39 o 
  -9   5   6        2.67        3.70      2.16 o 
  -8   5   6        1.27        7.18      2.49 o 
  -7   5   6        0.55        0.91      2.71 o 
  -6   5   6       50.69       76.53      6.46 o 
  -5   5   6       20.49       23.10      3.58 o 
  -4   5   6      290.06      258.67      8.51 o 
  -3   5   6       21.87       23.82      2.94 o 
  -2   5   6       51.68       58.39      3.71 o 
  -1   5   6       59.09       54.49      3.60 o 
   0   5   6       85.65       58.92      3.85 o 
   1   5   6       37.65       37.38      3.26 o 
   2   5   6      187.03      173.69      7.13 o 
   3   5   6       49.57       45.79      3.56 o 
   4   5   6        2.31       -0.19      1.01 o 
   5   5   6       60.56       63.55      3.32 o 
   6   5   6      248.75      250.84     10.17 o 
   7   5   6       89.09       74.34      5.27 o 
   8   5   6       45.00       41.78      4.39 o 
   9   5   6       33.64       33.41      4.21 o 
  10   5   6        0.25        2.15      2.85 o 
  11   5   6       11.73       20.50      4.81 o 
 -11   6   6        6.49        7.70      3.94 o 
 -10   6   6       18.02       23.78      8.45 o 
  -9   6   6        5.39        6.45      3.63 o 
  -8   6   6       68.31       76.29     10.70 o 
  -7   6   6        3.09       -0.64      3.95 o 
  -6   6   6      117.30      124.23      8.25 o 
  -5   6   6      133.11      130.33      8.00 o 
  -4   6   6      144.10      132.10      7.37 o 
  -3   6   6       21.64       17.89      2.14 o 
  -2   6   6       80.73       74.58      4.10 o 
  -1   6   6       26.44       27.75      2.79 o 
   0   6   6        0.23        0.89      1.41 o 
   1   6   6      255.79      213.76      9.67 o 
   2   6   6       27.83       33.04      3.78 o 
   3   6   6      145.13      152.50      6.74 o 
   4   6   6       56.67       55.25      3.96 o 
   5   6   6        0.89       -0.32      1.60 o 
   6   6   6       26.95       26.45      3.20 o 
   7   6   6        0.01       -2.21      2.21 o 
   8   6   6       16.06       28.75      3.93 o 
   9   6   6        5.44        7.05      3.29 o 
  10   6   6        1.00        0.68      3.94 o 
 -11   7   6        0.78       -3.99      4.05 o 
 -10   7   6        1.62        0.00      2.73 o 
  -9   7   6        2.64        6.33      3.63 o 
  -8   7   6        0.50        2.48      2.86 o 
  -7   7   6       87.50       75.12      7.14 o 
  -6   7   6        0.05       13.35      4.99 o 
  -5   7   6       67.04       66.23      6.05 o 
  -4   7   6      124.82      134.80      8.39 o 
  -3   7   6       54.48       53.83      5.17 o 
  -2   7   6      368.32      319.52     11.83 o 
  -1   7   6      109.73       88.34      4.66 o 
   0   7   6       36.95       37.20      3.44 o 
   1   7   6      142.58      130.04      6.51 o 
   2   7   6      280.48      269.82     10.41 o 
   3   7   6       83.05       89.59      5.46 o 
   4   7   6       79.23       86.06      5.35 o 
   5   7   6      162.67      162.04     10.07 o 
   6   7   6        1.06        5.77      3.25 o 
   7   7   6        1.56       -2.93      2.93 o 
   8   7   6        2.30       -0.57      2.43 o 
   9   7   6        2.65        0.41      2.77 o 
  10   7   6        0.69       -0.12      3.53 o 
 -10   8   6        3.54        2.30      2.99 o 
  -9   8   6        2.64        4.75      6.08 o 
  -8   8   6        0.01        1.16      3.19 o 
  -7   8   6        0.63        0.38      2.51 o 
  -6   8   6       45.67       40.60      6.58 o 
  -5   8   6        3.04        3.87      2.51 o 
  -4   8   6        3.36       -0.47      2.54 o 
  -3   8   6        1.11        4.07      2.78 o 
  -2   8   6        0.86       -0.36      2.03 o 
  -1   8   6        3.46        3.07      1.93 o 
   0   8   6       50.68       50.94      3.85 o 
   1   8   6        1.40        1.88      2.40 o 
   2   8   6       42.97       41.24      5.19 o 
   3   8   6       75.16       91.79      5.69 o 
   4   8   6        7.66       18.56      3.20 o 
   5   8   6        6.96       22.30     10.91 o 
   6   8   6       27.26       23.47      4.48 o 
   7   8   6        0.10       -2.90      2.90 o 
   8   8   6        8.26       12.64      4.23 o 
   9   8   6        1.93        0.54      3.96 o 
 -10   9   6        0.87        8.93      5.09 o 
  -9   9   6        0.01        0.53      2.87 o 
  -8   9   6        1.72       -0.77      2.91 o 
  -7   9   6        0.04        1.74      2.95 o 
  -6   9   6       11.12       20.00      3.88 o 
  -5   9   6        7.06        4.99      2.80 o 
  -4   9   6       65.78       55.51      5.98 o 
  -3   9   6       30.00       31.64      4.64 o 
  -2   9   6        0.12       -2.40      2.81 o 
  -1   9   6        0.59        3.31      2.60 o 
   0   9   6       61.88       71.46      4.62 o 
   1   9   6        3.52        8.40      2.35 o 
   2   9   6      218.98      200.18      9.17 o 
   3   9   6       12.20       15.73      3.15 o 
   4   9   6        0.25        2.63      2.00 o 
   5   9   6        1.05       13.56      6.10 o 
   6   9   6        0.91        4.08      2.97 o 
   7   9   6        5.62       11.72      3.70 o 
   8   9   6        8.03        5.46      3.50 o 
   9   9   6        3.95        3.71      3.50 o 
  -9  10   6        6.17        5.69     11.18 o 
  -8  10   6        0.03       -0.97      2.89 o 
  -7  10   6        4.44        3.82      3.40 o 
  -6  10   6        2.12        3.78      2.99 o 
  -5  10   6        5.71        4.65      2.93 o 
  -4  10   6       25.00       37.12      5.59 o 
  -3  10   6        0.04        0.43      2.29 o 
  -2  10   6        8.11       12.45      3.62 o 
  -1  10   6       19.79       21.90      4.09 o 
   0  10   6        8.29       12.32      3.69 o 
   1  10   6       51.28       46.73      6.19 o 
   2  10   6        0.36       -0.13      1.73 o 
   3  10   6       16.20       26.63      3.55 o 
   4  10   6        2.64        5.11      4.33 o 
   5  10   6        7.25       11.77      5.17 o 
   6  10   6        1.09       -3.30      3.30 o 
   7  10   6       14.67       16.10      4.32 o 
   8  10   6        2.31       -2.03      3.45 o 
  -8  11   6        0.02        1.01      2.99 o 
  -7  11   6        2.04       -0.17      2.55 o 
  -6  11   6        9.91        8.47      3.90 o 
  -5  11   6       12.63       10.35      4.10 o 
  -4  11   6        6.28        6.45      3.42 o 
  -3  11   6       20.25       11.46      4.29 o 
  -2  11   6       68.37       67.01      7.12 o 
  -1  11   6        0.10        0.22      2.21 o 
   0  11   6       37.42       46.55      5.86 o 
   1  11   6       20.54       17.87      4.19 o 
   2  11   6        7.81       16.59      5.57 o 
   3  11   6       35.08       29.85      4.07 o 
   4  11   6       15.21        8.86      3.45 o 
   5  11   6        0.01       -2.47      2.52 o 
   6  11   6        1.86        0.94      3.62 o 
   7  11   6        3.13        4.24      3.42 o 
  -7  12   6        4.37        0.58      3.00 o 
  -6  12   6        0.21        1.11      2.81 o 
  -5  12   6        0.55        0.74      3.04 o 
  -4  12   6        0.06       -2.14      3.35 o 
  -3  12   6       49.15      107.14     31.41 o 
  -2  12   6       34.68       38.30      5.95 o 
  -1  12   6       12.63       10.62      3.97 o 
   0  12   6        0.71        1.75      2.71 o 
   1  12   6        3.48        3.12      3.60 o 
   2  12   6       39.32       47.79      6.05 o 
   3  12   6        4.42        1.01      3.71 o 
   4  12   6        6.20        0.18      3.13 o 
   5  12   6        3.80        1.68      2.69 o 
  -5  13   6       29.19       23.77      5.46 o 
  -4  13   6       15.80       16.32      7.87 o 
  -3  13   6       20.30       19.86      6.25 o 
  -2  13   6        1.41       12.82      9.41 o 
  -1  13   6       13.18       16.02      6.12 o 
   0  13   6        0.00       -0.66      3.10 o 
   1  13   6        3.93        4.75      3.90 o 
   2  13   6        4.00       -0.98      3.09 o 
   3  13   6        0.26        2.02      4.85 o 
   4  13   6        0.28        5.00      5.21 o 
  -1  14   6        1.50        1.21      2.96 o 
   0  14   6        3.40       -0.93      2.97 o 
 -12   1   7       13.22       19.04      5.30 o 
 -11   1   7       20.24       32.03      4.26 o 
 -10   1   7        7.28       12.07      2.77 o 
  -9   1   7       35.85       39.17      3.69 o 
  -8   1   7        0.00        2.64      1.93 o 
  -7   1   7        2.81        1.70      2.01 o 
  -6   1   7       34.85       40.10      3.26 o 
  -5   1   7       60.84       61.99      3.56 o 
  -4   1   7        2.79        9.89      2.07 o 
  -3   1   7       13.41       14.53      3.94 o 
  -2   1   7       14.05        9.21      3.09 o 
  -1   1   7       16.05       11.67      1.62 o 
   0   1   7       15.85       16.50      2.04 o 
   1   1   7       77.02       68.89      3.38 o 
   2   1   7      138.76      128.89      5.24 o 
   3   1   7        0.00        4.17      2.23 o 
   4   1   7      115.98      116.18      5.12 o 
   5   1   7        0.10       -1.69      1.69 o 
   6   1   7        0.04        0.47      1.74 o 
   7   1   7        1.45       -2.63      2.63 o 
   8   1   7       21.90       17.68      3.53 o 
   9   1   7       27.46       34.90      5.47 o 
  10   1   7       48.67       61.78      7.72 o 
 -11   2   7       22.66       21.77      4.54 o 
 -10   2   7       48.71       45.47      4.95 o 
  -9   2   7        3.83        6.23      2.44 o 
  -8   2   7       14.96       22.40      3.61 o 
  -7   2   7       98.73      102.20      5.00 o 
  -6   2   7       17.07       15.22      2.44 o 
  -5   2   7       35.75       38.95      2.98 o 
  -4   2   7       19.68       26.26      3.05 o 
  -3   2   7       39.43       31.23      3.27 o 
  -2   2   7       25.58       32.66      4.87 o 
  -1   2   7       61.21       70.15      4.42 o 
   0   2   7      122.04      130.14      6.46 o 
   1   2   7       16.81       20.02      2.94 o 
   2   2   7        0.86        6.41      4.14 o 
   3   2   7        4.76        2.13      1.46 o 
   4   2   7        2.62        1.65      1.53 o 
   5   2   7       24.27       26.02      2.65 o 
   6   2   7       18.45       17.33      2.42 o 
   7   2   7        2.79        3.06      2.14 o 
   8   2   7        0.11        2.31      2.32 o 
   9   2   7        5.31        6.45      3.79 o 
  10   2   7       27.75       25.03      5.49 o 
 -11   3   7        0.22       -1.03      2.62 o 
 -10   3   7        5.79        2.88      2.90 o 
  -9   3   7       35.23       45.58      5.45 o 
  -8   3   7       71.07       78.60      6.84 o 
  -7   3   7        0.00        0.08      1.57 o 
  -6   3   7       25.78       28.54      4.10 o 
  -5   3   7        3.53        8.80      2.72 o 
  -4   3   7      142.59      144.24      6.82 o 
  -3   3   7       58.72       56.78      4.11 o 
  -2   3   7        2.33        9.70      3.01 o 
  -1   3   7       13.33       22.37      3.01 o 
   0   3   7       51.55       62.58      4.38 o 
   1   3   7       14.77       17.11      2.78 o 
   2   3   7       29.99       21.96      3.31 o 
   3   3   7        1.12       -0.62      1.81 o 
   4   3   7       59.03       57.81      4.10 o 
   5   3   7       34.28       33.49      3.48 o 
   6   3   7        0.00        1.02      1.96 o 
   7   3   7       22.72       32.17      3.84 o 
   8   3   7        0.16       -1.55      2.08 o 
   9   3   7       36.84       39.39      5.90 o 
  10   3   7        1.68        1.76      3.22 o 
 -11   4   7       19.74       19.18      4.41 o 
 -10   4   7        1.85       -2.81      2.95 o 
  -9   4   7       54.93       68.04      7.16 o 
  -8   4   7        0.94        1.87      3.65 o 
  -7   4   7       12.95       25.26      5.26 o 
  -6   4   7       95.11      105.16      7.41 o 
  -5   4   7       79.74       71.44      5.12 o 
  -4   4   7        2.17       13.36      4.75 o 
  -3   4   7        5.29        9.01      2.23 o 
  -2   4   7      231.11      198.63      8.58 o 
  -1   4   7      234.75      261.26      9.83 o 
   0   4   7      352.63      351.75     12.08 o 
   1   4   7      155.69      152.21      7.42 o 
   2   4   7        3.89        4.08      2.15 o 
   3   4   7      159.76      148.89      7.09 o 
   4   4   7       73.87       76.35      7.68 o 
   5   4   7        2.54        4.03      2.04 o 
   6   4   7      239.54      242.79     10.04 o 
   7   4   7       24.42       32.20      4.05 o 
   8   4   7       12.63       14.04      3.25 o 
   9   4   7        6.42        5.95      4.75 o 
  10   4   7        9.90        2.41      3.72 o 
 -11   5   7        0.27        2.68      3.85 o 
 -10   5   7       13.81       23.13      4.51 o 
  -9   5   7       18.55       25.01      4.88 o 
  -8   5   7        6.46        3.38      2.90 o 
  -7   5   7       96.27       99.74      7.75 o 
  -6   5   7       64.34       72.48      6.64 o 
  -5   5   7       31.23       36.45      4.99 o 
  -4   5   7       15.27       15.93      2.57 o 
  -3   5   7       36.63       36.11      5.16 o 
  -2   5   7      124.97      124.75      6.51 o 
  -1   5   7      246.50      228.56      9.51 o 
   0   5   7      242.35      229.79      9.17 o 
   1   5   7        0.88        6.55      4.78 o 
   2   5   7       71.75       58.15      4.29 o 
   3   5   7        8.35       11.12      3.04 o 
   4   5   7       28.28       30.34      3.21 o 
   5   5   7      126.33      123.23      7.30 o 
   6   5   7       25.56       21.17      4.15 o 
   7   5   7        3.35        2.36      2.93 o 
   8   5   7        0.29        0.58      2.56 o 
   9   5   7        4.19        3.52      3.94 o 
 -10   6   7        0.84        0.65      2.63 o 
  -9   6   7        0.26        1.73      3.81 o 
  -8   6   7       53.62       50.86      6.59 o 
  -7   6   7       29.62       32.59      5.21 o 
  -6   6   7        1.83        5.60      3.19 o 
  -5   6   7       39.49       33.59      4.86 o 
  -4   6   7       12.28       17.07      3.76 o 
  -3   6   7       70.61       63.30      7.37 o 
  -2   6   7       44.17       46.38      4.15 o 
  -1   6   7        0.21        2.17      1.98 o 
   0   6   7        3.82        5.88      2.81 o 
   1   6   7      113.04      109.58      6.31 o 
   2   6   7       50.03       43.52      4.86 o 
   3   6   7       84.67       80.28      5.86 o 
   4   6   7        3.95        1.94      1.97 o 
   5   6   7       17.08       18.02      3.99 o 
   6   6   7        0.88        5.01      4.41 o 
   7   6   7        8.81       13.08      5.75 o 
   8   6   7        0.07        2.75      3.02 o 
   9   6   7        0.00       -4.87      4.87 o 
 -10   7   7        0.28        0.42      2.76 o 
  -9   7   7       12.94       17.34      4.44 o 
  -8   7   7        0.48        3.79      3.10 o 
  -7   7   7       44.50       49.82      6.47 o 
  -6   7   7        0.77       -1.16      3.26 o 
  -5   7   7        3.77        1.96      2.89 o 
  -4   7   7        9.47       14.44      3.81 o 
  -3   7   7        0.54        2.21      5.17 o 
  -2   7   7       65.70       61.55      6.26 o 
  -1   7   7      215.92      226.12     25.10 o 
   0   7   7       58.70       58.98      4.94 o 
   1   7   7       31.61       25.83      3.70 o 
   2   7   7        7.66        9.63      2.85 o 
   3   7   7       37.77       38.47      4.68 o 
   4   7   7        1.19       -1.88      2.10 o 
   5   7   7       36.75       39.06      4.98 o 
   6   7   7        1.90        5.03      3.11 o 
   7   7   7        0.30       -3.28      3.28 o 
   8   7   7        3.31        3.19      3.07 o 
  -9   8   7        3.89        2.92      3.62 o 
  -8   8   7       68.62       61.65      7.25 o 
  -7   8   7        0.11        1.74      2.79 o 
  -6   8   7        2.03        1.47      2.71 o 
  -5   8   7       23.88       30.08      4.68 o 
  -4   8   7        8.29       11.02      3.64 o 
  -3   8   7       23.55       29.82      4.69 o 
  -2   8   7       12.63       16.32      4.16 o 
  -1   8   7       30.76       27.56      4.51 o 
   0   8   7       71.12       75.14      5.38 o 
   1   8   7      102.71       95.67      6.27 o 
   2   8   7       36.01       37.31      4.39 o 
   3   8   7      175.30      146.99      8.04 o 
   4   8   7       62.76       47.25      6.41 o 
   5   8   7        3.14        3.94      3.14 o 
   6   8   7        2.41       -0.09      2.70 o 
   7   8   7        2.92        7.43      3.72 o 
   8   8   7        1.58       -0.59      2.83 o 
  -8   9   7        3.48        1.03      2.72 o 
  -7   9   7        2.58       -1.47      2.77 o 
  -6   9   7        5.03        7.62      4.85 o 
  -5   9   7       32.98       35.51      5.66 o 
  -4   9   7       41.50       45.06      7.23 o 
  -3   9   7       73.45       63.39      7.19 o 
  -2   9   7        1.29        2.25      3.18 o 
  -1   9   7       22.32       32.37      4.48 o 
   0   9   7       16.43       17.29      4.14 o 
   1   9   7      100.46       82.30     11.31 o 
   2   9   7       64.76       70.36      5.86 o 
   3   9   7       25.55       27.23      4.20 o 
   4   9   7       57.67       54.17      5.53 o 
   5   9   7       13.55       13.27      4.46 o 
   6   9   7       11.24       11.44      4.26 o 
   7   9   7        0.62       -1.60      3.31 o 
  -7  10   7        4.57        2.17      3.47 o 
  -6  10   7        6.70       15.32      4.56 o 
  -5  10   7        3.27        5.20      6.17 o 
  -4  10   7       32.69       39.49      6.12 o 
  -3  10   7       11.74       23.07      5.15 o 
  -2  10   7       28.93       24.46      4.79 o 
  -1  10   7        0.78        0.12      2.72 o 
   0  10   7       14.66        9.59      3.57 o 
   1  10   7        7.57        8.75      3.87 o 
   2  10   7        0.82        9.07      4.48 o 
   3  10   7       30.95       28.18      4.07 o 
   4  10   7        4.69       17.58      4.38 o 
   5  10   7       48.99       52.67      6.24 o 
   6  10   7        4.08        6.37      4.98 o 
  -6  11   7        2.74        8.19      5.12 o 
  -5  11   7        2.48        3.02      3.32 o 
  -4  11   7        0.30       -1.99      3.04 o 
  -3  11   7        8.74       12.65      4.96 o 
  -2  11   7        7.34        6.96      3.70 o 
  -1  11   7       27.29       25.47      5.14 o 
   0  11   7        1.88        3.69      3.01 o 
   1  11   7        1.91       -1.62      2.80 o 
   2  11   7       15.26       17.76      6.91 o 
   3  11   7        9.16       12.95      4.76 o 
   4  11   7        7.44       10.44      4.67 o 
   5  11   7        0.54       -1.77      4.32 o 
  -4  12   7        0.00       -0.99      2.95 o 
  -3  12   7        0.60        3.75      3.25 o 
  -2  12   7        0.01       -1.05      3.46 o 
  -1  12   7        3.08        1.24      3.04 o 
   0  12   7        4.77       -1.34      3.19 o 
   1  12   7        1.32        0.63      2.67 o 
   2  12   7        4.25        1.55      3.88 o 
   3  12   7        1.40        0.61      3.86 o 
 -10   0   8        9.50        7.36      6.23 o 
  -9   0   8       51.66       47.04      9.33 o 
  -8   0   8       14.03       12.43      4.84 o 
  -7   0   8       64.31       65.15     13.84 o 
  -6   0   8        7.44        9.76      4.95 o 
  -5   0   8       16.03       13.66      6.10 o 
  -4   0   8       78.91       89.22      6.13 o 
  -3   0   8        0.04       -0.65      3.22 o 
  -2   0   8      159.44      129.47     14.52 o 
  -1   0   8       18.74       13.28      4.36 o 
   0   0   8       88.41       91.16      7.40 o 
   1   0   8      152.30      145.14     11.63 o 
   2   0   8       72.69       78.28      6.38 o 
   3   0   8       15.98       19.28      3.68 o 
   4   0   8       64.82       53.93      6.05 o 
   5   0   8        0.60        1.45      2.53 o 
   6   0   8       38.77       33.13      5.40 o 
   7   0   8        2.66        3.33      4.32 o 
   8   0   8       80.69       68.63     10.45 o 
   9   0   8        0.02       -1.99      4.64 o 
 -10   1   8        5.55        5.25      3.08 o 
  -9   1   8        0.16       -0.07      2.09 o 
  -8   1   8       21.11       22.76      4.75 o 
  -7   1   8        7.50        8.58      2.66 o 
  -6   1   8       38.20       40.92      4.25 o 
  -5   1   8       45.42       51.75      6.17 o 
  -4   1   8        0.72        2.27      2.29 o 
  -3   1   8       91.76       89.69      5.19 o 
  -2   1   8        0.42        1.91      2.30 o 
  -1   1   8       88.15       87.89      5.50 o 
   0   1   8       14.07       20.78      2.98 o 
   1   1   8        1.56        4.41      3.38 o 
   2   1   8       16.46       12.78      3.25 o 
   3   1   8        7.63        7.45      2.10 o 
   4   1   8       10.14       12.15      2.45 o 
   5   1   8       22.50       21.31      2.91 o 
   6   1   8        1.84        8.79      3.33 o 
   7   1   8       56.77       54.89      5.06 o 
   8   1   8        0.01        3.37      3.22 o 
   9   1   8        0.08        7.68      4.89 o 
 -10   2   8        2.49        1.68      2.78 o 
  -9   2   8        1.89       -0.79      2.80 o 
  -8   2   8        0.30        2.03      2.55 o 
  -7   2   8        4.62        9.14      2.67 o 
  -6   2   8       15.43       19.53      3.14 o 
  -5   2   8       17.31       20.90      3.34 o 
  -4   2   8       41.01       43.54      5.60 o 
  -3   2   8       11.53       18.78      3.55 o 
  -2   2   8       11.42       17.96      3.02 o 
  -1   2   8       13.72       17.86      3.09 o 
   0   2   8       14.85       26.99      5.36 o 
   1   2   8       12.57       22.49      3.21 o 
   2   2   8      125.63      127.98      7.32 o 
   3   2   8        0.57        7.04      4.49 o 
   4   2   8        5.63        6.23      2.63 o 
   5   2   8       16.71       12.85      2.97 o 
   6   2   8       54.35       52.88      5.89 o 
   7   2   8        4.04        1.93      2.80 o 
   8   2   8       21.42       29.39      6.53 o 
   9   2   8        3.22        2.75      4.53 o 
 -10   3   8        1.53        0.66      2.97 o 
  -9   3   8        0.02        3.55      3.17 o 
  -8   3   8        1.02        5.05      3.84 o 
  -7   3   8       15.55       21.76      3.99 o 
  -6   3   8       17.30       23.37      4.11 o 
  -5   3   8        1.70        3.56      2.29 o 
  -4   3   8      158.51      141.39      7.97 o 
  -3   3   8        6.41        9.85      2.44 o 
  -2   3   8        9.26        9.58      2.67 o 
  -1   3   8      134.34      151.49      7.97 o 
   0   3   8       39.67       42.72      4.00 o 
   1   3   8       31.54       43.21      4.16 o 
   2   3   8        0.01       -2.55      2.55 o 
   3   3   8       15.69       16.20      3.17 o 
   4   3   8        2.68        2.29      2.25 o 
   5   3   8        0.60        5.81      3.00 o 
   6   3   8        0.64        0.79      4.07 o 
   7   3   8       25.14       23.48      4.59 o 
   8   3   8       56.75       46.10      8.57 o 
   9   3   8       20.33       22.04      6.42 o 
 -10   4   8        0.21        0.90      4.68 o 
  -9   4   8        5.32        2.76      3.31 o 
  -8   4   8        5.64        9.51      3.61 o 
  -7   4   8        2.41        9.89      4.01 o 
  -6   4   8        3.94        3.01      3.33 o 
  -5   4   8       11.21       15.52      2.92 o 
  -4   4   8       51.61       52.43      5.01 o 
  -3   4   8        5.78        4.29      2.48 o 
  -2   4   8        4.73       20.04      4.13 o 
  -1   4   8       15.60       13.90      3.08 o 
   0   4   8       74.35       78.60      5.47 o 
   1   4   8       73.26       66.74      5.32 o 
   2   4   8        0.27        2.89      2.51 o 
   3   4   8        5.64        7.46      2.74 o 
   4   4   8        8.09       11.71      2.96 o 
   5   4   8      168.45      187.99     11.62 o 
   6   4   8       47.76       59.28      6.38 o 
   7   4   8        1.15        2.25      3.19 o 
   8   4   8        2.90       -1.06      4.97 o 
  -9   5   8        1.48       -0.30      2.98 o 
  -8   5   8        6.39        6.03      3.59 o 
  -7   5   8       40.50       42.96      6.39 o 
  -6   5   8        0.80        4.64      3.42 o 
  -5   5   8        9.06        9.30      3.31 o 
  -4   5   8       62.55       63.31      6.55 o 
  -3   5   8        0.89        1.80      1.97 o 
  -2   5   8       49.50       54.94      4.88 o 
  -1   5   8       15.58       19.48      3.18 o 
   0   5   8        0.16        1.75      2.17 o 
   1   5   8       13.64        8.84      2.91 o 
   2   5   8      111.34      100.49      6.16 o 
   3   5   8        0.05        5.64      3.54 o 
   4   5   8       24.67       21.21      3.41 o 
   5   5   8        0.84        0.54      3.22 o 
   6   5   8        4.24        4.12      3.64 o 
   7   5   8        0.11       -1.71      2.90 o 
   8   5   8       12.49        5.50      4.69 o 
  -9   6   8        2.54        2.82      3.40 o 
  -8   6   8        7.43        6.05      3.50 o 
  -7   6   8        7.76       11.49      6.88 o 
  -6   6   8        9.30       15.74      4.76 o 
  -5   6   8       14.29       25.98      4.59 o 
  -4   6   8        0.12        0.19      2.78 o 
  -3   6   8        4.69        7.67      3.69 o 
  -2   6   8       44.10       33.48      4.06 o 
  -1   6   8       25.69       34.39      5.01 o 
   0   6   8        4.03        4.27      2.50 o 
   1   6   8       30.15       40.33      5.29 o 
   2   6   8        0.09        4.06      2.54 o 
   3   6   8       16.03       11.22      3.59 o 
   4   6   8       22.62       27.69      4.06 o 
   5   6   8        0.08        6.61      3.40 o 
   6   6   8        4.52        3.86      2.88 o 
   7   6   8        0.25        0.68      2.91 o 
  -8   7   8        0.37       12.64     10.59 o 
  -7   7   8        8.56       14.91      4.32 o 
  -6   7   8        8.56       21.08      4.84 o 
  -5   7   8        0.08        4.16      4.83 o 
  -4   7   8        1.94        5.66      3.23 o 
  -3   7   8       19.93       20.20      4.68 o 
  -2   7   8       10.23       13.69      4.71 o 
  -1   7   8       27.15       27.84      4.31 o 
   0   7   8        1.31        0.24      1.85 o 
   1   7   8        1.19        0.28      2.95 o 
   2   7   8       16.06       12.11      3.15 o 
   3   7   8       68.83       71.42      5.86 o 
   4   7   8        1.99        2.80      2.79 o 
   5   7   8       13.17       15.17      4.25 o 
   6   7   8        9.29        8.86      3.95 o 
   7   7   8        5.06        2.87      3.70 o 
  -7   8   8        0.28       -2.11      3.29 o 
  -6   8   8       33.28       46.42      6.38 o 
  -5   8   8        6.00       15.69      6.77 o 
  -4   8   8       31.00       39.60      5.53 o 
  -3   8   8        1.55        8.98      5.95 o 
  -2   8   8       16.00        9.34      3.31 o 
  -1   8   8        5.68       -1.30      4.31 o 
   0   8   8        8.32        4.14      3.42 o 
   1   8   8       31.57       35.89      4.44 o 
   2   8   8        0.51        2.94      2.53 o 
   3   8   8        8.97        7.43      2.93 o 
   4   8   8       30.76       27.87      4.79 o 
   5   8   8       12.12       12.13      4.52 o 
   6   8   8        1.11       11.81      4.34 o 
  -7   9   8       13.32       16.21      7.71 o 
  -6   9   8       19.24       18.62      4.94 o 
  -5   9   8        0.68       -0.76      2.85 o 
  -4   9   8        5.23        3.94      3.20 o 
  -3   9   8       15.55       24.19      5.08 o 
  -2   9   8        6.99       14.02      4.67 o 
  -1   9   8        0.25        6.64      3.72 o 
   0   9   8        0.25        4.20      3.10 o 
   1   9   8        3.99        5.13      3.29 o 
   2   9   8       48.11       31.54      5.73 o 
   3   9   8        2.92        4.90      3.26 o 
   4   9   8        3.70        4.22      3.35 o 
   5   9   8        6.23       12.52      7.17 o 
  -5  10   8        7.59        6.09      3.96 o 
  -4  10   8        0.60       -2.17      3.07 o 
  -3  10   8       10.63        9.27      4.03 o 
  -2  10   8        0.02       -1.21      3.49 o 
  -1  10   8        4.97        6.17      3.89 o 
   0  10   8        0.28        1.55      3.56 o 
   1  10   8        0.00       -0.67      3.08 o 
   2  10   8        0.14        4.47      3.06 o 
   3  10   8        0.82       -0.20      2.96 o 
   4  10   8        3.83        0.93      3.91 o 
  -3  11   8        2.57        4.44      4.16 o 
  -2  11   8       11.31       19.22      6.27 o 
  -1  11   8        0.10       -4.36      4.36 o 
   0  11   8       12.19       24.27      5.30 o 
   1  11   8        2.23       -2.97      4.06 o 
   2  11   8        5.40        6.66      4.53 o 
  -9   1   9        4.26        5.83      4.00 o 
  -8   1   9       36.48       33.17      6.64 o 
  -7   1   9       13.25       17.20      4.23 o 
  -6   1   9       19.91       17.27      4.53 o 
  -5   1   9        6.63        5.28      2.98 o 
  -4   1   9        1.09       -2.95      2.95 o 
  -3   1   9        1.49        0.86      2.70 o 
  -2   1   9       49.78       53.32      6.55 o 
  -1   1   9       28.48       38.24      4.77 o 
   0   1   9       40.05       38.49      5.30 o 
   1   1   9       16.63       17.37      4.14 o 
   2   1   9       43.77       45.36      4.70 o 
   3   1   9       15.26       14.69      3.21 o 
   4   1   9       10.38       13.78      4.60 o 
   5   1   9        4.20        5.08      2.68 o 
   6   1   9        0.26        0.11      2.85 o 
   7   1   9        0.00        0.62      4.01 o 
  -9   2   9        0.42       -3.15      3.79 o 
  -8   2   9        2.13       -1.47      4.08 o 
  -7   2   9       11.52        4.68      3.72 o 
  -6   2   9        0.16       -1.65      2.58 o 
  -5   2   9        1.51        3.71      2.43 o 
  -4   2   9        2.65        1.04      1.97 o 
  -3   2   9       23.86       11.57      3.90 o 
  -2   2   9       20.93       25.01      4.61 o 
  -1   2   9        8.07        6.14      3.28 o 
   0   2   9        7.87        9.63      3.81 o 
   1   2   9        2.18        2.64      2.41 o 
   2   2   9        0.04        1.37      2.42 o 
   3   2   9        1.41        0.89      2.47 o 
   4   2   9       41.62       43.21      4.65 o 
   5   2   9        0.20       -1.72      2.40 o 
   6   2   9        2.25        3.19      3.19 o 
   7   2   9       45.25       45.09      7.91 o 
  -8   3   9        5.25        1.72      3.35 o 
  -7   3   9        0.24       -2.67      3.13 o 
  -6   3   9        0.17        3.12      3.04 o 
  -5   3   9        0.67        1.00      2.29 o 
  -4   3   9        0.18       -0.24      2.06 o 
  -3   3   9        9.77       10.73      3.52 o 
  -2   3   9       40.94       55.20      5.34 o 
  -1   3   9       18.09       24.17      3.93 o 
   0   3   9        4.38        3.60      2.55 o 
   1   3   9        5.23       12.30      3.90 o 
   2   3   9       24.19       32.78      6.35 o 
   3   3   9        6.54        3.14      2.55 o 
   4   3   9       25.56       29.77      4.05 o 
   5   3   9        5.56        1.21      2.75 o 
   6   3   9       12.07       14.82      6.00 o 
   7   3   9       13.96       19.36      5.67 o 
  -8   4   9        1.19       -1.41      3.39 o 
  -7   4   9        9.64        5.83      3.28 o 
  -6   4   9       11.11        8.52      3.91 o 
  -5   4   9        0.81       -0.18      2.60 o 
  -4   4   9       60.98       47.06      5.34 o 
  -3   4   9       51.19       50.57      5.12 o 
  -2   4   9      132.08      127.69      8.21 o 
  -1   4   9       36.00       38.33      4.67 o 
   0   4   9        9.82       13.15      5.80 o 
   1   4   9        4.50        2.97      2.41 o 
   2   4   9        3.74        7.95      3.10 o 
   3   4   9        1.00        3.70      2.82 o 
   4   4   9        7.38        8.83      2.98 o 
   5   4   9       11.86       13.30      5.31 o 
   6   4   9        3.11        2.42      2.98 o 
  -8   5   9        0.74        7.44      6.19 o 
  -7   5   9        0.16        0.44      2.84 o 
  -6   5   9       39.57       46.76      6.72 o 
  -5   5   9       89.65       88.16      8.35 o 
  -4   5   9        5.20        3.94      2.84 o 
  -3   5   9       49.25       49.18      6.11 o 
  -2   5   9       13.35       13.79      3.27 o 
  -1   5   9       66.63       61.27      5.64 o 
   0   5   9       65.54       55.30      5.47 o 
   1   5   9       25.96       22.65      3.68 o 
   2   5   9        0.44        4.71      2.88 o 
   3   5   9        3.14        2.53      2.73 o 
   4   5   9        1.09        5.37      4.23 o 
   5   5   9        1.98        2.93      2.90 o 
   6   5   9        0.31       -2.78      3.12 o 
  -7   6   9       26.65       40.01      6.41 o 
  -6   6   9       16.77       24.10      8.70 o 
  -5   6   9        0.66        3.61      3.21 o 
  -4   6   9        3.66       -0.96      2.86 o 
  -3   6   9        6.35       13.69      5.68 o 
  -2   6   9        1.16        1.16      2.59 o 
  -1   6   9       20.68       31.56      4.65 o 
   0   6   9        0.00       -1.52      3.02 o 
   1   6   9        5.91        4.56      2.90 o 
   2   6   9       10.35       12.71      3.73 o 
   3   6   9        3.33        6.12      3.23 o 
   4   6   9       12.04        4.23      3.39 o 
   5   6   9        6.60        7.79      3.86 o 
  -6   7   9       12.01       24.08      6.22 o 
  -5   7   9        4.24        8.68      4.04 o 
  -4   7   9        2.45        1.65      2.83 o 
  -3   7   9        0.43        6.13      7.40 o 
  -2   7   9       10.46       12.42      4.31 o 
  -1   7   9        4.18        1.49      2.95 o 
   0   7   9       11.73       14.12      4.25 o 
   1   7   9       26.36       33.16      4.17 o 
   2   7   9        3.64        5.64      2.98 o 
   3   7   9        3.22        0.05      2.62 o 
   4   7   9        6.29        2.16      3.29 o 
  -5   8   9        0.47       11.52      9.78 o 
  -4   8   9        1.15       -0.66      2.74 o 
  -3   8   9        1.16        6.64      3.87 o 
  -2   8   9        1.09        1.60      2.93 o 
  -1   8   9       30.63       27.52      6.27 o 
   0   8   9       17.43       13.15      4.39 o 
   1   8   9       13.54        3.91      3.37 o 
   2   8   9        1.60       19.07     12.70 o 
   3   8   9        5.68       17.20     12.75 o 
  -3   9   9        7.87       11.00      5.64 o 
  -2   9   9        0.92        2.62      3.44 o 
  -1   9   9        3.51        6.88      3.70 o 
   0   9   9        3.00        1.51      3.58 o 
   1   9   9        3.57       14.00      7.77 o 
   2   9   9       11.79       12.50      7.15 o 
  -6   0  10        2.63        1.37      5.85 o 
  -5   0  10        5.69       14.01     10.80 o 
  -4   0  10        1.26        4.57      4.76 o 
  -3   0  10       20.98       15.27      6.26 o 
  -2   0  10       66.72       58.86     11.18 o 
  -1   0  10      131.26      137.31     15.15 o 
   0   0  10        0.13        1.22      4.19 o 
   1   0  10        7.15       12.57      5.93 o 
   2   0  10       18.04       33.79      8.83 o 
   3   0  10       13.52       34.85      8.51 o 
   4   0  10       25.19       26.45      7.71 o 
   5   0  10       10.67       -1.99      6.23 o 
  -6   1  10        3.54        6.10      4.47 o 
  -5   1  10        4.56        2.31      3.19 o 
  -4   1  10       12.11        6.03      3.63 o 
  -3   1  10       15.05       11.06      3.97 o 
  -2   1  10        5.52        6.38      3.64 o 
  -1   1  10       12.96       25.05      5.37 o 
   0   1  10       49.56       64.64      6.65 o 
   1   1  10       20.02       20.66      4.61 o 
   2   1  10        2.63        0.93      2.70 o 
   3   1  10        0.01        5.30      3.62 o 
   4   1  10        0.12       -0.01      2.75 o 
   5   1  10        3.89        5.10      4.01 o 
  -6   2  10        0.08        3.09      3.56 o 
  -5   2  10        0.53        4.34      3.69 o 
  -4   2  10        9.71        9.20      7.12 o 
  -3   2  10        1.12        0.25      2.71 o 
  -2   2  10       13.78       19.02      4.74 o 
  -1   2  10        4.29       -0.87      2.72 o 
   0   2  10        0.61        7.49      3.80 o 
   1   2  10       27.67       34.42      5.91 o 
   2   2  10       20.52       21.07      4.88 o 
   3   2  10        1.93        2.00      2.81 o 
   4   2  10        1.47        4.80      4.17 o 
  -6   3  10        9.84        8.79      4.48 o 
  -5   3  10        2.53        0.52      4.44 o 
  -4   3  10        5.25        7.71      5.02 o 
  -3   3  10       17.30       17.65      4.89 o 
  -2   3  10        2.00        3.07      3.23 o 
  -1   3  10       12.63       22.76      4.85 o 
   0   3  10        8.44       -0.34      2.82 o 
   1   3  10        7.70        1.82      3.70 o 
   2   3  10        2.84        9.00      3.92 o 
   3   3  10        0.90        2.36      3.39 o 
   4   3  10        0.09        7.74      9.78 o 
  -5   4  10        2.37       -3.01      3.80 o 
  -4   4  10        2.84        6.58      4.23 o 
  -3   4  10        1.53        5.30      5.74 o 
  -2   4  10        2.04        4.22      3.26 o 
  -1   4  10        0.23        1.34      3.01 o 
   0   4  10        0.00        3.86      4.16 o 
   1   4  10        0.47       11.13      6.54 o 
   2   4  10       12.10       12.67      8.07 o 
   3   4  10        4.97        6.83      3.54 o 
   4   4  10        1.58        4.87      4.22 o 
  -5   5  10        1.57        0.52      5.10 o 
  -4   5  10        7.39        3.26      4.17 o 
  -3   5  10        0.38       -3.97      3.97 o 
  -2   5  10        0.91        7.12      3.83 o 
  -1   5  10        3.90        4.10      3.32 o 
   0   5  10        0.74        6.59      3.16 o 
   1   5  10        0.06        2.68      2.95 o 
   2   5  10        4.59        3.33      2.69 o 
   3   5  10        1.12       -1.58      3.05 o 
  -3   6  10        2.57        3.25      3.39 o 
  -2   6  10        3.37        7.88      5.08 o 
  -1   6  10        0.01       -1.40      3.44 o 
   0   6  10        2.86        5.17      3.80 o 
   1   6  10        0.06        5.46      3.67 o 
   2   6  10        0.00        3.33      3.30 o 
                                                 
